# Supplementary material for: A comprehensive transcript index of the human genome generated using microarrays and computational approaches
Source: Genome Biol. 2004 Sep 23;5(10):R73. doi: 10.1186/gb-2004-5-10-r73 (PMC545593; doi:10.1186/gb-2004-5-10-r73)
Supplement: Additional data file 1 — A complete list of 48,614 transcripts in the PTI that were represented on the set of predicted transcript arrays [file gb-2004-5-10-r73-s1.xls]

## Sheet: RLP_Details_w_Chromid
rlp_id	class	evg_validation	accession	name	chromosome
RLP00454004	exp	EVG_validated	Hs.127743	ATP6V1G3	1
RLP07594007	exp	EVG_validated	Hs.131194	C10orf27	10
RLP11621002	exp	EVG_validated	Hs.147647	C20orf70	20
RLP09387018	exp	EVG_validated	Hs.138751	CG030	13
RLP01740010	exp	EVG_validated	Hs.132237	DUSP19	2
RLP00709002	exp	EVG_validated	Hs.123296	FCRH3	1
RLP03989018	exp	EVG_validated	Hs.127206	FLJ25333	5
RLP11457016	exp	EVG_validated	Hs.128069	FLJ25660	19
RLP02205016	exp	EVG_validated	Hs.174379	FLJ32685	3
RLP10861032	exp	EVG_validated	Hs.97152	FLJ32830	17
RLP06968025	exp	EVG_validated	Hs.154434	FLJ33868	9
RLP09164033	exp	EVG_validated	Hs.112930	FLJ35821	12
RLP08323019	exp	EVG_validated	Hs.61581	GEFT	12
RLP03323014	exp	EVG_validated	Hs.335815	GPIG4	4
RLP05048041	exp	EVG_validated	Hs.153618	HCG8	6
RLP00352019	exp	EVG_validated	NM_005520	HNRPH1	1
RLP00981010	exp	EVG_validated	Hs.274923	ITLN2	1
RLP02274015	exp	EVG_validated	Hs.158006	LOC51244	3
RLP03985021	exp	EVG_validated	Hs.258085	LOC55864	5
RLP03135024	exp	EVG_validated	Hs.154218	MGC26568	4
RLP07470005	exp	EVG_validated	Hs.209200	MGC26778	10
RLP00319002	exp	EVG_validated	Hs.47385	MGC34837	1
RLP08423010	exp	EVG_validated	Hs.98202	MGC35033	12
RLP04569005	exp	EVG_validated	Hs.319764	MGC35163	6
RLP05250024	exp	EVG_validated	Hs.254211	no_pref_symbol	6
RLP00563014	exp	EVG_validated	Hs.97933	NYD-SP29	1
RLP01289020	exp	EVG_validated	Hs.123933	OSR1	2
RLP08094007	exp	EVG_validated	Hs.148565	PATE	11
RLP02721022	exp	EVG_validated	Hs.73957	RAB5A	3
RLP04688002	exp	EVG_validated	Hs.20969	SLC26A8	6
RLP03849030	exp	EVG_validated	Hs.131823	SPATA5	4
RLP06149013	exp	EVG_validated	Hs.130610	TDH	8
RLP10707018	exp	EVG_validated	Hs.3459	UBPH	16
RLP05104004	exp	EVG_validated	Hs.286161	UTRN	6
RLP00008007	exp	EVG_validated	Hs.319635		1
RLP00007004	exp	EVG_validated	Hs.275567		1
RLP00013013	exp	EVG_validated			1
RLP00020027	exp	EVG_validated	Hs.20843		1
RLP00016005	exp	EVG_validated	Hs.124863		1
RLP00038007	exp	EVG_validated			1
RLP00034024	exp	EVG_validated	Hs.341749		1
RLP00040009	exp	EVG_validated	Hs.266803		1
RLP00027005	exp	EVG_validated			1
RLP00046007	exp	EVG_validated	Hs.117864		1
RLP00057002	exp	EVG_validated	Hs.200220		1
RLP00061018	exp	EVG_validated	Hs.187665		1
RLP00064032	exp	EVG_validated	Hs.165684		1
RLP00666013	exp	EVG_validated	Hs.334665		1
RLP00072013	exp	EVG_validated	Hs.230470		1
RLP00122018	exp	EVG_validated	Hs.301858		1
RLP00123009	exp	EVG_validated	Hs.161243		1
RLP00123011	exp	EVG_validated			1
RLP00130017	exp	EVG_validated			1
RLP00187018	exp	EVG_validated	Hs.269746		1
RLP00187010	exp	EVG_validated	Hs.193519		1
RLP00192003	exp	EVG_validated	Hs.177288		1
RLP00181013	exp	EVG_validated	Hs.339388		1
RLP00194013	exp	EVG_validated	Hs.149726		1
RLP00211030	exp	EVG_validated			1
RLP00225002	exp	EVG_validated	Hs.121678		1
RLP00468011	exp	EVG_validated	Hs.140402		1
RLP00223009	exp	EVG_validated	Hs.128682		1
RLP00668008	exp	EVG_validated	Hs.188687		1
RLP00235001	exp	EVG_validated	Hs.236744		1
RLP00239020	exp	EVG_validated			1
RLP00241009	exp	EVG_validated	Hs.342285		1
RLP00439013	exp	EVG_validated			1
RLP00250026	exp	EVG_validated	Hs.160211		1
RLP00273010	exp	EVG_validated			1
RLP00263012	exp	EVG_validated	Hs.310411		1
RLP00120003	exp	EVG_validated	Hs.224370		1
RLP00310012	exp	EVG_validated	Hs.185679		1
RLP00312012	exp	EVG_validated	Hs.221551		1
RLP00319003	exp	EVG_validated			1
RLP00332004	exp	EVG_validated	Hs.188955		1
RLP00343006	exp	EVG_validated	Hs.154376		1
RLP00359007	exp	EVG_validated	Hs.118179		1
RLP00364017	exp	EVG_validated	Hs.166963		1
RLP00380011	exp	EVG_validated	Hs.223809		1
RLP00394026	exp	EVG_validated	Hs.337004		1
RLP00397012	exp	EVG_validated			1
RLP00377010	exp	EVG_validated	Hs.180284		1
RLP00374022	exp	EVG_validated	Hs.133153		1
RLP00374005	exp	EVG_validated	Hs.320553		1
RLP00426020	exp	EVG_validated			1
RLP00401013	exp	EVG_validated			1
RLP00435028	exp	EVG_validated	Hs.340374		1
RLP00437021	exp	EVG_validated			1
RLP00445019	exp	EVG_validated	Hs.281338		1
RLP00452019	exp	EVG_validated	Hs.113096		1
RLP00461008	exp	EVG_validated	Hs.23458		1
RLP00491010	exp	EVG_validated	Hs.255556		1
RLP00478021	exp	EVG_validated	Hs.191067		1
RLP00517006	exp	EVG_validated			1
RLP00514008	exp	EVG_validated			1
RLP00534010	exp	EVG_validated	Hs.160074		1
RLP00534012	exp	EVG_validated	Hs.294112		1
RLP00572004	exp	EVG_validated	Hs.302617		1
RLP00573002	exp	EVG_validated	Hs.117325		1
RLP00573018	exp	EVG_validated			1
RLP00554011	exp	EVG_validated	Hs.269481		1
RLP00019007	exp	EVG_validated	Hs.137368		1
RLP00586012	exp	EVG_validated			1
RLP00603033	exp	EVG_validated	Hs.230240		1
RLP00993011	exp	EVG_validated			1
RLP00619022	exp	EVG_validated	Hs.233079		1
RLP00603018	exp	EVG_validated			1
RLP00612008	exp	EVG_validated	Hs.149504		1
RLP00636012	exp	EVG_validated	Hs.130035		1
RLP00418020	exp	EVG_validated	Hs.313509		1
RLP00416020	exp	EVG_validated			1
RLP00638020	exp	EVG_validated			1
RLP00642006	exp	EVG_validated			1
RLP00642012	exp	EVG_validated	Hs.337266		1
RLP00643016	exp	EVG_validated	Hs.144063		1
RLP00648034	exp	EVG_validated	Hs.151999		1
RLP00656018	exp	EVG_validated	Hs.23729		1
RLP00656023	exp	EVG_validated	Hs.232127		1
RLP00819008	exp	EVG_validated	Hs.224714		1
RLP02025007	exp	EVG_validated	Hs.147791		2
RLP01078001	exp	EVG_validated	Hs.127197		2
RLP01013007	exp	EVG_validated	Hs.7888		2
RLP01111018	exp	EVG_validated	Hs.309257		2
RLP01870015	exp	EVG_validated	Hs.255938		2
RLP01113011	exp	EVG_validated	Hs.337495		2
RLP01064005	exp	EVG_validated	Hs.287720		2
RLP01075007	exp	EVG_validated	Hs.328715		2
RLP01099010	exp	EVG_validated			2
RLP01160026	exp	EVG_validated	Hs.293676		2
RLP01102005	exp	EVG_validated	Hs.103156		2
RLP01161016	exp	EVG_validated	Hs.149638		2
RLP01168009	exp	EVG_validated	Hs.297370		2
RLP01108003	exp	EVG_validated	Hs.249095		2
RLP01119009	exp	EVG_validated	Hs.71592		2
RLP01117005	exp	EVG_validated			2
RLP01182009	exp	EVG_validated	Hs.341515		2
RLP01203009	exp	EVG_validated			2
RLP01150005	exp	EVG_validated	Hs.246824		2
RLP01220020	exp	EVG_validated	Hs.304524		2
RLP01226019	exp	EVG_validated	Hs.258328		2
RLP01226020	exp	EVG_validated			2
RLP01189007	exp	EVG_validated	Hs.47448		2
RLP01193007	exp	EVG_validated			2
RLP01244018	exp	EVG_validated	Hs.321441		2
RLP01198002	exp	EVG_validated			2
RLP01200001	exp	EVG_validated	Hs.306755		2
RLP01249014	exp	EVG_validated	Hs.283291		2
RLP01204008	exp	EVG_validated	Hs.20792		2
RLP01208006	exp	EVG_validated	Hs.18037		2
RLP01267010	exp	EVG_validated			2
RLP01216004	exp	EVG_validated			2
RLP01275013	exp	EVG_validated	Hs.26720		2
RLP01279029	exp	EVG_validated			2
RLP01241005	exp	EVG_validated	Hs.249972		2
RLP01245001	exp	EVG_validated			2
RLP01295011	exp	EVG_validated	Hs.272016		2
RLP01296009	exp	EVG_validated			2
RLP01306026	exp	EVG_validated			2
RLP01264021	exp	EVG_validated	Hs.125938		2
RLP01264006	exp	EVG_validated	Hs.144605		2
RLP01311023	exp	EVG_validated			2
RLP01312014	exp	EVG_validated	Hs.47501		2
RLP01255014	exp	EVG_validated	Hs.102941		2
RLP01314012	exp	EVG_validated	Hs.301006		2
RLP01317012	exp	EVG_validated			2
RLP01318013	exp	EVG_validated			2
RLP01258007	exp	EVG_validated	Hs.145679		2
RLP01319015	exp	EVG_validated	Hs.147160		2
RLP01320018	exp	EVG_validated			2
RLP01321029	exp	EVG_validated	Hs.232257		2
RLP01261016	exp	EVG_validated	Hs.164342		2
RLP01326008	exp	EVG_validated			2
RLP01281012	exp	EVG_validated	Hs.248803		2
RLP01281008	exp	EVG_validated	Hs.118145		2
RLP01281015	exp	EVG_validated			2
RLP01357007	exp	EVG_validated	Hs.145137		2
RLP01363015	exp	EVG_validated			2
RLP01321022	exp	EVG_validated	Hs.324540		2
RLP01378012	exp	EVG_validated	Hs.343062		2
RLP01379010	exp	EVG_validated	Hs.320144		2
RLP01396015	exp	EVG_validated			2
RLP01425011	exp	EVG_validated	Hs.203326		2
RLP01434010	exp	EVG_validated	Hs.311367		2
RLP01435022	exp	EVG_validated	Hs.343503		2
RLP01409003	exp	EVG_validated	Hs.241546		2
RLP01429009	exp	EVG_validated			2
RLP01428012	exp	EVG_validated	Hs.287562		2
RLP01447005	exp	EVG_validated	Hs.277232		2
RLP01449018	exp	EVG_validated	Hs.211253		2
RLP01452004	exp	EVG_validated	Hs.265499		2
RLP01459003	exp	EVG_validated	Hs.200438		2
RLP01521015	exp	EVG_validated			2
RLP01535019	exp	EVG_validated	Hs.204761		2
RLP01536024	exp	EVG_validated	Hs.213037		2
RLP01536022	exp	EVG_validated	Hs.16443		2
RLP01594013	exp	EVG_validated	Hs.191606		2
RLP01543002	exp	EVG_validated			2
RLP01606009	exp	EVG_validated	Hs.165845		2
RLP01608017	exp	EVG_validated			2
RLP01551006	exp	EVG_validated	Hs.59761		2
RLP01613009	exp	EVG_validated	Hs.157694		2
RLP01570014	exp	EVG_validated	Hs.328174		2
RLP01571006	exp	EVG_validated	Hs.136971		2
RLP01577005	exp	EVG_validated	Hs.205727		2
RLP02067003	exp	EVG_validated			3
RLP02070002	exp	EVG_validated	Hs.170700		3
RLP02119013	exp	EVG_validated			3
RLP02120010	exp	EVG_validated	Hs.287350		3
RLP02193007	exp	EVG_validated	Hs.93704		3
RLP02194010	exp	EVG_validated			3
RLP02050002	exp	EVG_validated			3
RLP02153010	exp	EVG_validated			3
RLP02098021	exp	EVG_validated			3
RLP02166009	exp	EVG_validated	Hs.127863		3
RLP02185011	exp	EVG_validated			3
RLP02149010	exp	EVG_validated	Hs.136010		3
RLP02154010	exp	EVG_validated	Hs.151443		3
RLP02265022	exp	EVG_validated	Hs.154681		3
RLP02195004	exp	EVG_validated			3
RLP02205003	exp	EVG_validated	Hs.145119		3
RLP02278034	exp	EVG_validated			3
RLP02280013	exp	EVG_validated	Hs.297644		3
RLP02299026	exp	EVG_validated			3
RLP02324024	exp	EVG_validated			3
RLP02326011	exp	EVG_validated	Hs.152616		3
RLP02265011	exp	EVG_validated	Hs.292476		3
RLP02347012	exp	EVG_validated	Hs.343012		3
RLP02273004	exp	EVG_validated			3
RLP02273003	exp	EVG_validated			3
RLP02270007	exp	EVG_validated			3
RLP02276008	exp	EVG_validated	Hs.21415		3
RLP02361028	exp	EVG_validated	Hs.306758		3
RLP02285004	exp	EVG_validated	Hs.161292		3
RLP02394025	exp	EVG_validated	Hs.116878		3
RLP02401010	exp	EVG_validated	Hs.154570		3
RLP02401032	exp	EVG_validated			3
RLP02311001	exp	EVG_validated			3
RLP02317003	exp	EVG_validated			3
RLP02324003	exp	EVG_validated	Hs.297221		3
RLP02416014	exp	EVG_validated			3
RLP02336001	exp	EVG_validated	Hs.255250		3
RLP02086009	exp	EVG_validated	Hs.159017		3
RLP02451014	exp	EVG_validated			3
RLP02746019	exp	EVG_validated			3
RLP02474012	exp	EVG_validated	Hs.15464		3
RLP02371004	exp	EVG_validated			3
RLP02474021	exp	EVG_validated			3
RLP02382009	exp	EVG_validated	Hs.41095		3
RLP02483023	exp	EVG_validated			3
RLP02404001	exp	EVG_validated	Hs.327084		3
RLP02420010	exp	EVG_validated			3
RLP02420007	exp	EVG_validated			3
RLP02543011	exp	EVG_validated	Hs.332625		3
RLP02442013	exp	EVG_validated	Hs.235331		3
RLP02559014	exp	EVG_validated	Hs.220696		3
RLP02475011	exp	EVG_validated	Hs.304177		3
RLP02582018	exp	EVG_validated	Hs.335014		3
RLP02480005	exp	EVG_validated			3
RLP02607013	exp	EVG_validated	Hs.283173		3
RLP02609007	exp	EVG_validated			3
RLP02501005	exp	EVG_validated	Hs.170927		3
RLP02959004	exp	EVG_validated			4
RLP03033026	exp	EVG_validated	Hs.284627		4
RLP03057027	exp	EVG_validated	Hs.339771		4
RLP02994006	exp	EVG_validated	Hs.233560		4
RLP03061008	exp	EVG_validated			4
RLP02998020	exp	EVG_validated	Hs.333469		4
RLP03084010	exp	EVG_validated	Hs.268836		4
RLP03033009	exp	EVG_validated			4
RLP03039006	exp	EVG_validated			4
RLP03121010	exp	EVG_validated			4
RLP03770003	exp	EVG_validated	Hs.336706		4
RLP03069010	exp	EVG_validated	Hs.122136		4
RLP03085002	exp	EVG_validated			4
RLP03156015	exp	EVG_validated	Hs.270047		4
RLP03175024	exp	EVG_validated	Hs.269084		4
RLP03200019	exp	EVG_validated	Hs.185658		4
RLP03124009	exp	EVG_validated			4
RLP03134002	exp	EVG_validated	Hs.287573		4
RLP03213011	exp	EVG_validated	Hs.268686		4
RLP03141004	exp	EVG_validated	Hs.283884		4
RLP03173005	exp	EVG_validated			4
RLP03242024	exp	EVG_validated			4
RLP03178003	exp	EVG_validated	Hs.224075		4
RLP03188004	exp	EVG_validated	Hs.320147		4
RLP03290022	exp	EVG_validated	Hs.164875		4
RLP03323012	exp	EVG_validated			4
RLP03269013	exp	EVG_validated	Hs.233191		4
RLP03269016	exp	EVG_validated	Hs.146515		4
RLP03347009	exp	EVG_validated			4
RLP03392008	exp	EVG_validated	Hs.167652		4
RLP03797012	exp	EVG_validated	Hs.306577		4
RLP03397016	exp	EVG_validated	Hs.282832		4
RLP03315006	exp	EVG_validated			4
RLP03807025	exp	EVG_validated	Hs.291449		5
RLP03866011	exp	EVG_validated			5
RLP03807006	exp	EVG_validated	Hs.10727		5
RLP03895029	exp	EVG_validated	Hs.125923		5
RLP03830013	exp	EVG_validated	Hs.272229		5
RLP04333008	exp	EVG_validated			5
RLP03903024	exp	EVG_validated	Hs.302056		5
RLP03845001	exp	EVG_validated	Hs.120777		5
RLP03863015	exp	EVG_validated	Hs.342076		5
RLP03938025	exp	EVG_validated			5
RLP03938026	exp	EVG_validated	Hs.195374		5
RLP03877003	exp	EVG_validated	Hs.166892		5
RLP04155012	exp	EVG_validated			5
RLP03945009	exp	EVG_validated			5
RLP03965019	exp	EVG_validated	Hs.335529		5
RLP03913003	exp	EVG_validated			5
RLP03913013	exp	EVG_validated			5
RLP04143020	exp	EVG_validated	Hs.121537		5
RLP03918002	exp	EVG_validated	Hs.313499		5
RLP04348005	exp	EVG_validated	Hs.146312		5
RLP04002029	exp	EVG_validated	Hs.314433		5
RLP03925009	exp	EVG_validated	Hs.125533		5
RLP03938010	exp	EVG_validated	Hs.231865		5
RLP04025017	exp	EVG_validated	Hs.343477		5
RLP04034018	exp	EVG_validated	Hs.100235		5
RLP03977002	exp	EVG_validated	Hs.257310		5
RLP03985005	exp	EVG_validated			5
RLP03832011	exp	EVG_validated			5
RLP04007002	exp	EVG_validated	Hs.167885		5
RLP04008002	exp	EVG_validated	Hs.296537		5
RLP04009009	exp	EVG_validated	Hs.149696		5
RLP04031005	exp	EVG_validated	Hs.283183		5
RLP04035001	exp	EVG_validated	Hs.317139		5
RLP04001003	exp	EVG_validated			5
RLP03910004	exp	EVG_validated	Hs.310829		5
RLP04160015	exp	EVG_validated	Hs.336359		5
RLP04064010	exp	EVG_validated	Hs.312063		5
RLP04064016	exp	EVG_validated	Hs.283942		5
RLP04076014	exp	EVG_validated	Hs.277321		5
RLP04076016	exp	EVG_validated	Hs.202023		5
RLP04079017	exp	EVG_validated	Hs.208065		5
RLP04079001	exp	EVG_validated	Hs.132454		5
RLP04113005	exp	EVG_validated	Hs.187810		5
RLP04125019	exp	EVG_validated	Hs.321151		5
RLP04134007	exp	EVG_validated	Hs.287625		5
RLP04233017	exp	EVG_validated	Hs.278598		5
RLP04234032	exp	EVG_validated	Hs.336095		5
RLP04235012	exp	EVG_validated	Hs.147752		5
RLP04558007	exp	EVG_validated	Hs.155290		6
RLP04740022	exp	EVG_validated	Hs.333094		6
RLP04618006	exp	EVG_validated	Hs.244171		6
RLP04669010	exp	EVG_validated	Hs.189555		6
RLP04669007	exp	EVG_validated	Hs.8917		6
RLP04784020	exp	EVG_validated	Hs.13218		6
RLP04824015	exp	EVG_validated	Hs.304039		6
RLP04681004	exp	EVG_validated	Hs.16869		6
RLP04724019	exp	EVG_validated			6
RLP04726011	exp	EVG_validated	Hs.95600		6
RLP04732014	exp	EVG_validated	Hs.233534		6
RLP04799006	exp	EVG_validated	Hs.306561		6
RLP04930003	exp	EVG_validated	Hs.161707		6
RLP04930001	exp	EVG_validated	Hs.282117		6
RLP04930012	exp	EVG_validated	Hs.192102		6
RLP04930004	exp	EVG_validated			6
RLP04930009	exp	EVG_validated	Hs.326101		6
RLP04863008	exp	EVG_validated	Hs.217280		6
RLP04823001	exp	EVG_validated	Hs.320271		6
RLP04823012	exp	EVG_validated	Hs.276075		6
RLP04770005	exp	EVG_validated	Hs.310230		6
RLP04834005	exp	EVG_validated	Hs.319625		6
RLP04565002	exp	EVG_validated	Hs.187283		6
RLP04882010	exp	EVG_validated	Hs.268690		6
RLP04902007	exp	EVG_validated	Hs.98323		6
RLP04910015	exp	EVG_validated	Hs.321670		6
RLP04691008	exp	EVG_validated	Hs.126370		6
RLP05019016	exp	EVG_validated			6
RLP05026017	exp	EVG_validated	Hs.166712		6
RLP05027011	exp	EVG_validated	Hs.343252		6
RLP04961001	exp	EVG_validated	Hs.188882		6
RLP04958003	exp	EVG_validated	Hs.65758		6
RLP05035017	exp	EVG_validated	Hs.324762		6
RLP05035031	exp	EVG_validated	Hs.125752		6
RLP05041049	exp	EVG_validated	Hs.337606		6
RLP05043015	exp	EVG_validated			6
RLP05044019	exp	EVG_validated	Hs.203645		6
RLP05064019	exp	EVG_validated	Hs.202510		6
RLP04971009	exp	EVG_validated	Hs.6083		6
RLP04973021	exp	EVG_validated	Hs.255690		6
RLP04972005	exp	EVG_validated	Hs.217844		6
RLP05083002	exp	EVG_validated	Hs.150399		6
RLP05083007	exp	EVG_validated			6
RLP05090008	exp	EVG_validated	Hs.210876		6
RLP05095019	exp	EVG_validated			6
RLP04989007	exp	EVG_validated	Hs.151500		6
RLP05346017	exp	EVG_validated	Hs.145599		7
RLP05346011	exp	EVG_validated	Hs.219688		7
RLP05527012	exp	EVG_validated			7
RLP05528017	exp	EVG_validated			7
RLP05322018	exp	EVG_validated	Hs.180171		7
RLP05537025	exp	EVG_validated	Hs.333178		7
RLP05549012	exp	EVG_validated	Hs.145687		7
RLP05348009	exp	EVG_validated	Hs.319725		7
RLP05393003	exp	EVG_validated	Hs.232158		7
RLP05591012	exp	EVG_validated	Hs.269880		7
RLP05612016	exp	EVG_validated			7
RLP05620009	exp	EVG_validated	Hs.193430		7
RLP05426004	exp	EVG_validated	Hs.289007		7
RLP05628014	exp	EVG_validated	Hs.336407		7
RLP05428012	exp	EVG_validated	Hs.283851		7
RLP05429006	exp	EVG_validated	Hs.256038		7
RLP05435015	exp	EVG_validated	Hs.244772		7
RLP05658015	exp	EVG_validated	Hs.204585		7
RLP05724005	exp	EVG_validated			7
RLP05672004	exp	EVG_validated			7
RLP05677019	exp	EVG_validated			7
RLP05487002	exp	EVG_validated			7
RLP05701011	exp	EVG_validated	Hs.308638		7
RLP05713005	exp	EVG_validated			7
RLP05713006	exp	EVG_validated	Hs.340652		7
RLP05529001	exp	EVG_validated	Hs.306460		7
RLP05720019	exp	EVG_validated			7
RLP05511014	exp	EVG_validated			7
RLP05514007	exp	EVG_validated	Hs.277487		7
RLP05530006	exp	EVG_validated	Hs.143810		7
RLP05518006	exp	EVG_validated			7
RLP05545007	exp	EVG_validated	Hs.67317		7
RLP05805011	exp	EVG_validated	Hs.131206		7
RLP05760010	exp	EVG_validated	Hs.203625		7
RLP05598003	exp	EVG_validated	Hs.147871		7
RLP05577007	exp	EVG_validated	Hs.120855		7
RLP05790024	exp	EVG_validated	Hs.278303		7
RLP05794016	exp	EVG_validated	Hs.297431		7
RLP05593005	exp	EVG_validated	Hs.252451		7
RLP05608003	exp	EVG_validated	Hs.97091		7
RLP05830023	exp	EVG_validated			7
RLP05841018	exp	EVG_validated	Hs.245867		7
RLP05409007	exp	EVG_validated	Hs.240079		7
RLP05630001	exp	EVG_validated			7
RLP05864018	exp	EVG_validated	Hs.159663		7
RLP05646007	exp	EVG_validated	Hs.270556		7
RLP05872017	exp	EVG_validated	Hs.164394		7
RLP05884009	exp	EVG_validated	Hs.122915		7
RLP05659013	exp	EVG_validated			7
RLP05659010	exp	EVG_validated	Hs.146806		7
RLP05904022	exp	EVG_validated	Hs.340267		7
RLP05908010	exp	EVG_validated			7
RLP05492012	exp	EVG_validated			7
RLP05686006	exp	EVG_validated			7
RLP05948001	exp	EVG_validated	Hs.257190		7
RLP05949022	exp	EVG_validated	Hs.236750		7
RLP05689008	exp	EVG_validated	Hs.196144		7
RLP05995016	exp	EVG_validated	Hs.145592		7
RLP05977009	exp	EVG_validated	Hs.117687		8
RLP06206009	exp	EVG_validated			8
RLP06206013	exp	EVG_validated	Hs.150271		8
RLP06222016	exp	EVG_validated	Hs.341625		8
RLP05996011	exp	EVG_validated			8
RLP06227021	exp	EVG_validated	Hs.185994		8
RLP06246040	exp	EVG_validated	Hs.148988		8
RLP06020019	exp	EVG_validated	Hs.191435		8
RLP06256017	exp	EVG_validated			8
RLP05984008	exp	EVG_validated	Hs.224506		8
RLP06040010	exp	EVG_validated	Hs.249818		8
RLP06285021	exp	EVG_validated	Hs.268596		8
RLP06285030	exp	EVG_validated	Hs.306766		8
RLP06286026	exp	EVG_validated			8
RLP06287023	exp	EVG_validated	Hs.104425		8
RLP06287025	exp	EVG_validated			8
RLP06110013	exp	EVG_validated	Hs.325572		8
RLP06065010	exp	EVG_validated	Hs.108551		8
RLP06314023	exp	EVG_validated	Hs.185585		8
RLP06315030	exp	EVG_validated	Hs.184902		8
RLP06322012	exp	EVG_validated	Hs.122040		8
RLP06090020	exp	EVG_validated	Hs.193090		8
RLP06347015	exp	EVG_validated	Hs.152727		8
RLP06160003	exp	EVG_validated	Hs.341394		8
RLP06353009	exp	EVG_validated			8
RLP06381007	exp	EVG_validated	Hs.257333		8
RLP06383013	exp	EVG_validated	Hs.132822		8
RLP06164007	exp	EVG_validated			8
RLP06414008	exp	EVG_validated	Hs.257033		8
RLP06421007	exp	EVG_validated			8
RLP06424008	exp	EVG_validated			8
RLP06425022	exp	EVG_validated	Hs.120643		8
RLP06196011	exp	EVG_validated	Hs.131182		8
RLP06443007	exp	EVG_validated	Hs.117211		8
RLP06210008	exp	EVG_validated			8
RLP06453011	exp	EVG_validated	Hs.136379		8
RLP06488008	exp	EVG_validated	Hs.340782		8
RLP06516011	exp	EVG_validated	Hs.281895		8
RLP06520013	exp	EVG_validated			8
RLP06288002	exp	EVG_validated	Hs.131389		8
RLP06289006	exp	EVG_validated			8
RLP06298014	exp	EVG_validated			8
RLP06640008	exp	EVG_validated			9
RLP06658004	exp	EVG_validated			9
RLP06836011	exp	EVG_validated	Hs.313067		9
RLP06662018	exp	EVG_validated	Hs.306768		9
RLP06677009	exp	EVG_validated	Hs.299781		9
RLP06685004	exp	EVG_validated			9
RLP06951010	exp	EVG_validated			9
RLP06703003	exp	EVG_validated	Hs.231139		9
RLP06720009	exp	EVG_validated	Hs.320031		9
RLP06722006	exp	EVG_validated			9
RLP06897012	exp	EVG_validated	Hs.318867		9
RLP06749017	exp	EVG_validated	Hs.142879		9
RLP06748005	exp	EVG_validated	Hs.308004		9
RLP06905027	exp	EVG_validated	Hs.162027		9
RLP06908019	exp	EVG_validated	Hs.257001		9
RLP06750017	exp	EVG_validated	Hs.222102		9
RLP06909026	exp	EVG_validated	Hs.244358		9
RLP06914008	exp	EVG_validated	Hs.310556		9
RLP06915014	exp	EVG_validated			9
RLP06770004	exp	EVG_validated	Hs.165886		9
RLP06800005	exp	EVG_validated	Hs.302690		9
RLP06968024	exp	EVG_validated	Hs.282127		9
RLP06973017	exp	EVG_validated	Hs.95893		9
RLP06829008	exp	EVG_validated			9
RLP06992014	exp	EVG_validated			9
RLP07004007	exp	EVG_validated	Hs.173688		9
RLP06668005	exp	EVG_validated	Hs.154336		9
RLP07014008	exp	EVG_validated	Hs.276043		9
RLP07019016	exp	EVG_validated			9
RLP07020014	exp	EVG_validated			9
RLP07029008	exp	EVG_validated	Hs.201015		9
RLP06878006	exp	EVG_validated			9
RLP06879005	exp	EVG_validated	Hs.333332		9
RLP07139006	exp	EVG_validated			10
RLP07372017	exp	EVG_validated	Hs.71738		10
RLP07220012	exp	EVG_validated	Hs.282826		10
RLP07220010	exp	EVG_validated	Hs.98834		10
RLP07422010	exp	EVG_validated	Hs.342524		10
RLP07432023	exp	EVG_validated	Hs.197616		10
RLP07439018	exp	EVG_validated			10
RLP07248018	exp	EVG_validated	Hs.327904		10
RLP07464017	exp	EVG_validated			10
RLP07466016	exp	EVG_validated			10
RLP07472003	exp	EVG_validated	Hs.22906		10
RLP07495010	exp	EVG_validated	Hs.26096		10
RLP07338011	exp	EVG_validated	Hs.126682		10
RLP07510013	exp	EVG_validated			10
RLP07521012	exp	EVG_validated	Hs.191069		10
RLP07295011	exp	EVG_validated	Hs.215160		10
RLP07523017	exp	EVG_validated	Hs.336695		10
RLP07560022	exp	EVG_validated	Hs.149102		10
RLP07353013	exp	EVG_validated	Hs.203099		10
RLP07400011	exp	EVG_validated			10
RLP07582008	exp	EVG_validated	Hs.310150		10
RLP07375019	exp	EVG_validated			10
RLP07606009	exp	EVG_validated			10
RLP07391007	exp	EVG_validated	Hs.100261		10
RLP07638020	exp	EVG_validated	Hs.341187		10
RLP07611009	exp	EVG_validated			10
RLP07674022	exp	EVG_validated	Hs.170353		10
RLP08098004	exp	EVG_validated	Hs.283126		11
RLP08137005	exp	EVG_validated	Hs.202497		11
RLP08020031	exp	EVG_validated	Hs.188980		11
RLP08023030	exp	EVG_validated	Hs.191599		11
RLP08024009	exp	EVG_validated	Hs.343494		11
RLP08027029	exp	EVG_validated	Hs.171333		11
RLP08035013	exp	EVG_validated	Hs.144845		11
RLP08038018	exp	EVG_validated			11
RLP07740006	exp	EVG_validated	Hs.232150		11
RLP08046025	exp	EVG_validated	Hs.196008		11
RLP08047012	exp	EVG_validated			11
RLP07802001	exp	EVG_validated	Hs.126758		11
RLP07758012	exp	EVG_validated			11
RLP07759002	exp	EVG_validated	Hs.254130		11
RLP08058015	exp	EVG_validated			11
RLP08065028	exp	EVG_validated			11
RLP08069012	exp	EVG_validated			11
RLP07805014	exp	EVG_validated			11
RLP07805011	exp	EVG_validated			11
RLP07832005	exp	EVG_validated	Hs.312679		11
RLP02739003	exp	EVG_validated	Hs.212875		11
RLP07817007	exp	EVG_validated	Hs.24321		11
RLP07859007	exp	EVG_validated			11
RLP07815006	exp	EVG_validated			11
RLP08182009	exp	EVG_validated	Hs.147375		11
RLP08044002	exp	EVG_validated			11
RLP08186021	exp	EVG_validated			11
RLP08255008	exp	EVG_validated	Hs.237078		11
RLP08204016	exp	EVG_validated			11
RLP08213017	exp	EVG_validated	Hs.39252		11
RLP07892008	exp	EVG_validated	Hs.169161		11
RLP07914003	exp	EVG_validated	Hs.124501		11
RLP08278012	exp	EVG_validated	Hs.141480		11
RLP07944017	exp	EVG_validated	Hs.283584		11
RLP07944028	exp	EVG_validated	Hs.9001		11
RLP07949012	exp	EVG_validated	Hs.245499		11
RLP08291040	exp	EVG_validated	Hs.167344		11
RLP08293032	exp	EVG_validated			11
RLP08301016	exp	EVG_validated	Hs.239444		11
RLP08304014	exp	EVG_validated	Hs.122280		11
RLP08307012	exp	EVG_validated	Hs.182704		11
RLP07965001	exp	EVG_validated	Hs.321378		11
RLP08331010	exp	EVG_validated			11
RLP08009016	exp	EVG_validated	Hs.175309		11
RLP08339031	exp	EVG_validated			11
RLP08341014	exp	EVG_validated			11
RLP08293017	exp	EVG_validated	Hs.6975		11
RLP08346019	exp	EVG_validated	Hs.230536		11
RLP07690011	exp	EVG_validated			11
RLP08008014	exp	EVG_validated			11
RLP08364027	exp	EVG_validated	Hs.341753		11
RLP08367004	exp	EVG_validated			11
RLP07986022	exp	EVG_validated	Hs.213740		11
RLP07989015	exp	EVG_validated	Hs.146274		11
RLP08392029	exp	EVG_validated	Hs.16291		11
RLP08032017	exp	EVG_validated	Hs.268858		11
RLP08588020	exp	EVG_validated	Hs.321632		12
RLP08823004	exp	EVG_validated			12
RLP08615014	exp	EVG_validated	Hs.320568		12
RLP08731005	exp	EVG_validated	Hs.287701		12
RLP08371015	exp	EVG_validated			12
RLP08636030	exp	EVG_validated			12
RLP08647019	exp	EVG_validated			12
RLP08398003	exp	EVG_validated	Hs.202541		12
RLP08409001	exp	EVG_validated	Hs.253736		12
RLP08413007	exp	EVG_validated			12
RLP08695017	exp	EVG_validated	Hs.212240		12
RLP08439008	exp	EVG_validated			12
RLP08444012	exp	EVG_validated	Hs.130117		12
RLP08444007	exp	EVG_validated	Hs.143686		12
RLP08699015	exp	EVG_validated			12
RLP08705011	exp	EVG_validated			12
RLP08451002	exp	EVG_validated	Hs.326856		12
RLP08451012	exp	EVG_validated	Hs.257679		12
RLP08459007	exp	EVG_validated			12
RLP08494027	exp	EVG_validated	Hs.313583		12
RLP08498010	exp	EVG_validated	Hs.282166		12
RLP08758019	exp	EVG_validated			12
RLP08775024	exp	EVG_validated	Hs.254986		12
RLP08784013	exp	EVG_validated	Hs.121581		12
RLP08791015	exp	EVG_validated			12
RLP08791020	exp	EVG_validated	Hs.190598		12
RLP08796013	exp	EVG_validated	Hs.29464		12
RLP08880011	exp	EVG_validated			12
RLP08539008	exp	EVG_validated	Hs.157583		12
RLP08818017	exp	EVG_validated	Hs.325363		12
RLP08834006	exp	EVG_validated	Hs.174927		12
RLP08559031	exp	EVG_validated	Hs.249067		12
RLP08577013	exp	EVG_validated	Hs.206673		12
RLP08577012	exp	EVG_validated	Hs.177159		12
RLP08858004	exp	EVG_validated	Hs.28999		12
RLP08858007	exp	EVG_validated	Hs.185707		12
RLP08860017	exp	EVG_validated	Hs.210751		12
RLP08872015	exp	EVG_validated	Hs.137206		12
RLP08426008	exp	EVG_validated	Hs.145944		12
RLP08428004	exp	EVG_validated	Hs.259635		12
RLP08602006	exp	EVG_validated			12
RLP08882026	exp	EVG_validated	Hs.202151		12
RLP08887016	exp	EVG_validated			12
RLP08605002	exp	EVG_validated	Hs.319933		12
RLP08621004	exp	EVG_validated	Hs.135127		12
RLP08643004	exp	EVG_validated			12
RLP08650004	exp	EVG_validated	Hs.228340		12
RLP08651003	exp	EVG_validated	Hs.203581		12
RLP08932006	exp	EVG_validated	Hs.249352		12
RLP08654012	exp	EVG_validated	Hs.316581		12
RLP08934012	exp	EVG_validated			12
RLP08667004	exp	EVG_validated	Hs.151577		12
RLP08973014	exp	EVG_validated	Hs.179945		12
RLP08973015	exp	EVG_validated			12
RLP08682013	exp	EVG_validated	Hs.119778		12
RLP08976007	exp	EVG_validated	Hs.339671		12
RLP08691004	exp	EVG_validated			12
RLP08691012	exp	EVG_validated	Hs.31235		12
RLP08692010	exp	EVG_validated			12
RLP09185009	exp	EVG_validated			13
RLP09206019	exp	EVG_validated	Hs.162362		13
RLP09216011	exp	EVG_validated			13
RLP08972011	exp	EVG_validated	Hs.326716		13
RLP08991004	exp	EVG_validated	Hs.326717		13
RLP09045016	exp	EVG_validated	Hs.224070		13
RLP09082001	exp	EVG_validated	Hs.24974		13
RLP09080002	exp	EVG_validated			13
RLP09075014	exp	EVG_validated	Hs.16647		13
RLP09072003	exp	EVG_validated	Hs.152652		13
RLP09330018	exp	EVG_validated	Hs.326718		13
RLP09088008	exp	EVG_validated	Hs.336474		13
RLP09114011	exp	EVG_validated			13
RLP09119004	exp	EVG_validated	Hs.250340		13
RLP09332003	exp	EVG_validated			13
RLP09131007	exp	EVG_validated	Hs.159412		13
RLP09340006	exp	EVG_validated			13
RLP09584006	exp	EVG_validated	Hs.127378		14
RLP09584008	exp	EVG_validated	Hs.290737		14
RLP09664011	exp	EVG_validated			14
RLP09405004	exp	EVG_validated	Hs.259403		14
RLP09699009	exp	EVG_validated	Hs.147888		14
RLP09445004	exp	EVG_validated	Hs.99398		14
RLP09700019	exp	EVG_validated			14
RLP09356012	exp	EVG_validated	Hs.128254		14
RLP09357006	exp	EVG_validated	Hs.331466		14
RLP09357009	exp	EVG_validated	Hs.209680		14
RLP09715007	exp	EVG_validated			14
RLP09464003	exp	EVG_validated	Hs.173235		14
RLP09615012	exp	EVG_validated			14
RLP09744029	exp	EVG_validated			14
RLP09748014	exp	EVG_validated	Hs.342786		14
RLP09625002	exp	EVG_validated	Hs.146156		14
RLP10002034	exp	EVG_validated			15
RLP09965005	exp	EVG_validated			15
RLP09965001	exp	EVG_validated			15
RLP10004024	exp	EVG_validated	Hs.269257		15
RLP09763003	exp	EVG_validated	Hs.118623		15
RLP10014008	exp	EVG_validated	Hs.303149		15
RLP10017013	exp	EVG_validated	Hs.340691		15
RLP09759001	exp	EVG_validated			15
RLP09748008	exp	EVG_validated	Hs.319693		15
RLP10026008	exp	EVG_validated	Hs.250230		15
RLP09768004	exp	EVG_validated			15
RLP10042019	exp	EVG_validated	Hs.16346		15
RLP10043026	exp	EVG_validated	Hs.319305		15
RLP09794002	exp	EVG_validated			15
RLP09800020	exp	EVG_validated	Hs.242458		15
RLP10091006	exp	EVG_validated	Hs.149332		15
RLP09818006	exp	EVG_validated	Hs.304711		15
RLP10093008	exp	EVG_validated	Hs.158467		15
RLP10102011	exp	EVG_validated			15
RLP10114025	exp	EVG_validated	Hs.333452		15
RLP09841010	exp	EVG_validated	Hs.297885		15
RLP09843001	exp	EVG_validated	Hs.263516		15
RLP09856007	exp	EVG_validated			15
RLP10124010	exp	EVG_validated			15
RLP10127026	exp	EVG_validated	Hs.290392		15
RLP10129016	exp	EVG_validated	Hs.38613		15
RLP09885005	exp	EVG_validated	Hs.332636		15
RLP09866012	exp	EVG_validated	Hs.134007		15
RLP10143019	exp	EVG_validated			15
RLP09864005	exp	EVG_validated	Hs.287468		15
RLP09875020	exp	EVG_validated	Hs.255890		15
RLP09882004	exp	EVG_validated	Hs.232391		15
RLP10169029	exp	EVG_validated	Hs.314646		15
RLP10170018	exp	EVG_validated	Hs.287409		15
RLP10174027	exp	EVG_validated	Hs.91954		15
RLP10185021	exp	EVG_validated	Hs.202410		15
RLP09925007	exp	EVG_validated	Hs.301603		15
RLP09941012	exp	EVG_validated	Hs.200144		15
RLP10226019	exp	EVG_validated			15
RLP09949002	exp	EVG_validated	Hs.140833		15
RLP09949006	exp	EVG_validated	Hs.20034		15
RLP09862004	exp	EVG_validated	Hs.21597		15
RLP09970013	exp	EVG_validated	Hs.318929		15
RLP10135011	exp	EVG_validated			16
RLP10392042	exp	EVG_validated	Hs.340639		16
RLP10271008	exp	EVG_validated			16
RLP10159001	exp	EVG_validated			16
RLP10388013	exp	EVG_validated	Hs.333424		16
RLP10166007	exp	EVG_validated			16
RLP10432020	exp	EVG_validated			16
RLP10185017	exp	EVG_validated	Hs.310750		16
RLP10184018	exp	EVG_validated	Hs.190442		16
RLP10450021	exp	EVG_validated	Hs.325825		16
RLP10452016	exp	EVG_validated	Hs.339888		16
RLP10455027	exp	EVG_validated	Hs.299127		16
RLP10197012	exp	EVG_validated	Hs.162336		16
RLP10467042	exp	EVG_validated			16
RLP10208006	exp	EVG_validated	Hs.116279		16
RLP10554010	exp	EVG_validated	Hs.331802		16
RLP10558016	exp	EVG_validated			16
RLP10559010	exp	EVG_validated	Hs.188892		16
RLP10576021	exp	EVG_validated			16
RLP10576022	exp	EVG_validated	Hs.332161		16
RLP10576023	exp	EVG_validated			16
RLP10576026	exp	EVG_validated	Hs.148159		16
RLP10476015	exp	EVG_validated			17
RLP10477013	exp	EVG_validated	Hs.322680		17
RLP10493010	exp	EVG_validated	Hs.156823		17
RLP10765026	exp	EVG_validated			17
RLP10505004	exp	EVG_validated	Hs.192121		17
RLP11204005	exp	EVG_validated			17
RLP10789015	exp	EVG_validated	Hs.113090		17
RLP10525007	exp	EVG_validated	Hs.175414		17
RLP10801008	exp	EVG_validated			17
RLP10533005	exp	EVG_validated			17
RLP10539004	exp	EVG_validated	Hs.134057		17
RLP10544011	exp	EVG_validated	Hs.306358		17
RLP10819012	exp	EVG_validated	Hs.202898		17
RLP10826008	exp	EVG_validated	Hs.188776		17
RLP10573010	exp	EVG_validated			17
RLP10571005	exp	EVG_validated	Hs.148311		17
RLP10566003	exp	EVG_validated	Hs.232786		17
RLP10588016	exp	EVG_validated	Hs.124106		17
RLP10866011	exp	EVG_validated	Hs.228211		17
RLP10591017	exp	EVG_validated	Hs.331084		17
RLP10870017	exp	EVG_validated			17
RLP10885009	exp	EVG_validated	Hs.334157		17
RLP10638005	exp	EVG_validated	Hs.318377		17
RLP10639003	exp	EVG_validated	Hs.258877		17
RLP10652019	exp	EVG_validated	Hs.187913		17
RLP10660017	exp	EVG_validated	Hs.106124		17
RLP10932022	exp	EVG_validated			17
RLP10933017	exp	EVG_validated	Hs.321163		17
RLP10657015	exp	EVG_validated	Hs.302051		17
RLP10673004	exp	EVG_validated	Hs.295963		17
RLP10685003	exp	EVG_validated			17
RLP10684016	exp	EVG_validated	Hs.280311		17
RLP10706020	exp	EVG_validated			17
RLP10987032	exp	EVG_validated			17
RLP10991012	exp	EVG_validated	Hs.143677		17
RLP10719012	exp	EVG_validated	Hs.147465		17
RLP10721002	exp	EVG_validated	Hs.121692		17
RLP10723007	exp	EVG_validated	Hs.224712		17
RLP10878008	exp	EVG_validated	Hs.41654		18
RLP11124009	exp	EVG_validated			18
RLP11125011	exp	EVG_validated	Hs.148312		18
RLP10921001	exp	EVG_validated			18
RLP11149007	exp	EVG_validated	Hs.326463		18
RLP10923003	exp	EVG_validated	Hs.303172		18
RLP11156023	exp	EVG_validated	Hs.242259		18
RLP11171013	exp	EVG_validated			18
RLP11177020	exp	EVG_validated			18
RLP11185007	exp	EVG_validated			18
RLP10971006	exp	EVG_validated	Hs.148557		18
RLP10889002	exp	EVG_validated	Hs.106243		18
RLP11221013	exp	EVG_validated	Hs.17033		18
RLP11016012	exp	EVG_validated	Hs.175870		18
RLP11030002	exp	EVG_validated	Hs.130812		18
RLP11033015	exp	EVG_validated			18
RLP11273020	exp	EVG_validated	Hs.166471		18
RLP11040003	exp	EVG_validated			18
RLP11040007	exp	EVG_validated	Hs.185556		18
RLP11067003	exp	EVG_validated			18
RLP11484011	exp	EVG_validated			19
RLP11277004	exp	EVG_validated	Hs.229761		19
RLP11485010	exp	EVG_validated	Hs.341299		19
RLP11490008	exp	EVG_validated	Hs.314256		19
RLP11492011	exp	EVG_validated	Hs.310476		19
RLP11298008	exp	EVG_validated			19
RLP11523013	exp	EVG_validated	Hs.129572		19
RLP11322017	exp	EVG_validated			19
RLP11333005	exp	EVG_validated	Hs.323333		19
RLP11332011	exp	EVG_validated	Hs.120873		19
RLP11540016	exp	EVG_validated	Hs.121255		19
RLP11335018	exp	EVG_validated	Hs.304530		19
RLP11335009	exp	EVG_validated	Hs.327571		19
RLP11337017	exp	EVG_validated	Hs.298367		19
RLP11554026	exp	EVG_validated	Hs.303633		19
RLP11348020	exp	EVG_validated	Hs.164327		19
RLP11586012	exp	EVG_validated	Hs.176539		19
RLP11596027	exp	EVG_validated	Hs.143773		19
RLP11394001	exp	EVG_validated			19
RLP11399005	exp	EVG_validated	Hs.157769		19
RLP11613027	exp	EVG_validated	Hs.243600		19
RLP11620011	exp	EVG_validated	Hs.340360		19
RLP11623021	exp	EVG_validated	Hs.337670		19
RLP11416001	exp	EVG_validated	Hs.289714		19
RLP11419006	exp	EVG_validated			19
RLP11632030	exp	EVG_validated	Hs.326728		19
RLP11424008	exp	EVG_validated	Hs.228372		19
RLP11636017	exp	EVG_validated	Hs.289281		19
RLP11428014	exp	EVG_validated	Hs.205274		19
RLP11642031	exp	EVG_validated	Hs.336004		19
RLP11644010	exp	EVG_validated	Hs.282177		19
RLP11644016	exp	EVG_validated			19
RLP11444015	exp	EVG_validated	Hs.141707		19
RLP11657030	exp	EVG_validated	Hs.292533		19
RLP11464010	exp	EVG_validated	Hs.279392		19
RLP11675021	exp	EVG_validated	Hs.279807		19
RLP11766017	exp	EVG_validated	Hs.134192		20
RLP11781013	exp	EVG_validated	Hs.97282		20
RLP11612001	exp	EVG_validated	Hs.330630		20
RLP11651018	exp	EVG_validated			20
RLP11658014	exp	EVG_validated	Hs.190453		20
RLP11643008	exp	EVG_validated			20
RLP11643013	exp	EVG_validated	Hs.131039		20
RLP11661012	exp	EVG_validated	Hs.319054		20
RLP11817009	exp	EVG_validated	Hs.343191		20
RLP11819030	exp	EVG_validated	Hs.145860		20
RLP11628004	exp	EVG_validated	Hs.135811		20
RLP11623016	exp	EVG_validated	Hs.157860		20
RLP11812015	exp	EVG_validated	Hs.311673		20
RLP11812014	exp	EVG_validated			20
RLP11591008	exp	EVG_validated	Hs.224829		20
RLP11663012	exp	EVG_validated	Hs.118437		20
RLP11593001	exp	EVG_validated	Hs.293155		20
RLP11596006	exp	EVG_validated			20
RLP11596019	exp	EVG_validated			20
RLP11842014	exp	EVG_validated	Hs.112157		20
RLP11665011	exp	EVG_validated			20
RLP11868011	exp	EVG_validated			20
RLP11734014	exp	EVG_validated	Hs.195098		20
RLP11873014	exp	EVG_validated			20
RLP11873018	exp	EVG_validated			20
RLP11724009	exp	EVG_validated			20
RLP11777008	exp	EVG_validated			20
RLP11886011	exp	EVG_validated	Hs.176013		20
RLP11788009	exp	EVG_validated	Hs.322442		20
RLP11901014	exp	EVG_validated	Hs.120058		20
RLP11795004	exp	EVG_validated			20
RLP11669007	exp	EVG_validated	Hs.336734		20
RLP11923016	exp	EVG_validated			20
RLP11924023	exp	EVG_validated	Hs.131135		20
RLP11675012	exp	EVG_validated	Hs.244590		20
RLP11683006	exp	EVG_validated			20
RLP11955027	exp	EVG_validated			20
RLP11704025	exp	EVG_validated			20
RLP11963017	exp	EVG_validated			20
RLP11712004	exp	EVG_validated	Hs.203589		20
RLP11803004	exp	EVG_validated			20
RLP11940006	exp	EVG_validated	Hs.27261		21
RLP12042023	exp	EVG_validated	Hs.195082		21
RLP11844010	exp	EVG_validated			21
RLP11843007	exp	EVG_validated	Hs.43047		21
RLP11844011	exp	EVG_validated	Hs.336467		21
RLP11847019	exp	EVG_validated			21
RLP11847005	exp	EVG_validated			21
RLP11848004	exp	EVG_validated	Hs.21641		21
RLP11868005	exp	EVG_validated	Hs.287415		21
RLP11888015	exp	EVG_validated	Hs.274499		21
RLP11891005	exp	EVG_validated	Hs.124141		21
RLP12120009	exp	EVG_validated	Hs.208358		21
RLP11924005	exp	EVG_validated			21
RLP11928007	exp	EVG_validated	Hs.253654		21
RLP12142027	exp	EVG_validated	Hs.325624		21
RLP12144017	exp	EVG_validated			21
RLP11948020	exp	EVG_validated			21
RLP12153023	exp	EVG_validated	Hs.234654		21
RLP11958020	exp	EVG_validated			21
RLP12159025	exp	EVG_validated			21
RLP12160020	exp	EVG_validated	Hs.150099		21
RLP12161004	exp	EVG_validated	Hs.170144		21
RLP12161008	exp	EVG_validated	Hs.300736		21
RLP11986013	exp	EVG_validated	Hs.204698		22
RLP11989014	exp	EVG_validated	Hs.330084		22
RLP11992011	exp	EVG_validated			22
RLP11992001	exp	EVG_validated			22
RLP11994006	exp	EVG_validated			22
RLP12195014	exp	EVG_validated	Hs.312002		22
RLP12218012	exp	EVG_validated	Hs.336013		22
RLP12232015	exp	EVG_validated	Hs.246685		22
RLP12044001	exp	EVG_validated	Hs.143856		22
RLP12253019	exp	EVG_validated	Hs.287308		22
RLP12260005	exp	EVG_validated			22
RLP12262021	exp	EVG_validated	Hs.334911		22
RLP12061004	exp	EVG_validated	Hs.306774		22
RLP12069004	exp	EVG_validated	Hs.145258		22
RLP12074009	exp	EVG_validated	Hs.298908		22
RLP12080006	exp	EVG_validated			22
RLP12085025	exp	EVG_validated	Hs.311068		22
RLP12089015	exp	EVG_validated			22
RLP12094021	exp	EVG_validated	Hs.293494		22
RLP12111021	exp	EVG_validated	Hs.277903		X
RLP12111018	exp	EVG_validated	Hs.306339		X
RLP12353014	exp	EVG_validated			X
RLP12365019	exp	EVG_validated			X
RLP12191005	exp	EVG_validated			X
RLP12191006	exp	EVG_validated			X
RLP12406020	exp	EVG_validated	Hs.112061		X
RLP12193003	exp	EVG_validated	Hs.310536		X
RLP12419021	exp	EVG_validated			X
RLP12229007	exp	EVG_validated	Hs.181867		X
RLP12235006	exp	EVG_validated	Hs.170356		X
RLP12255002	exp	EVG_validated	Hs.34656		X
RLP12255009	exp	EVG_validated	Hs.148050		X
RLP12471018	exp	EVG_validated			X
RLP12270012	exp	EVG_validated	Hs.110168		X
RLP12478020	exp	EVG_validated	Hs.134529		X
RLP12269008	exp	EVG_validated	Hs.342350		X
RLP12271002	exp	EVG_validated	Hs.174936		X
RLP12502013	exp	EVG_validated			X
RLP12480006	exp	EVG_validated	Hs.204475		X
RLP12394005	exp	EVG_validated			X
RLP12407006	exp	EVG_validated			X
RLP12668016	exp	EVG_validated			X
RLP12434003	exp	EVG_validated	Hs.257713		X
RLP12434004	exp	EVG_validated			X
RLP12425001	exp	EVG_validated			X
RLP12433016	exp	EVG_validated	Hs.306821		X
RLP12447007	exp	EVG_validated	Hs.42982		X
RLP12702014	exp	EVG_validated	Hs.292299		X
RLP12452007	exp	EVG_validated	Hs.149263		X
RLP02645010	exp	EVG_validated	Hs.26409		3
RLP02536004	exp	EVG_validated	Hs.170782		3
RLP05725001	exp	EVG_validated	Hs.113164		7
RLP01304006	exp	EVG_validated			2
RLP01670023	exp	EVG_validated			2
RLP01635008	exp	EVG_validated	Hs.174931		2
RLP03435009	exp	EVG_validated	Hs.150894		4
RLP03437005	exp	EVG_validated			4
RLP03437007	exp	EVG_validated	Hs.25201		4
RLP03369008	exp	EVG_validated			4
RLP04119001	exp	EVG_validated	Hs.225042		5
RLP04255004	exp	EVG_validated	Hs.97168		5
RLP04202005	exp	EVG_validated			5
RLP04199008	exp	EVG_validated	Hs.298678		5
RLP05013016	exp	EVG_validated			6
RLP05742017	exp	EVG_validated	Hs.303725		7
RLP05734012	exp	EVG_validated	Hs.256398		7
RLP06027015	exp	EVG_validated	Hs.224507		7
RLP05677001	exp	EVG_validated	Hs.832		7
RLP07059005	exp	EVG_validated			9
RLP00693006	exp	EVG_validated	Hs.254807		1
RLP00696026	exp	EVG_validated	Hs.196484		1
RLP00709019	exp	EVG_validated	Hs.126389		1
RLP00699018	exp	EVG_validated	Hs.158145		1
RLP01639002	exp	EVG_validated	Hs.178290		2
RLP01644013	exp	EVG_validated			2
RLP02547011	exp	EVG_validated			3
RLP02549007	exp	EVG_validated			3
RLP04754008	exp	EVG_validated	Hs.175373		6
RLP05019001	exp	EVG_validated	Hs.303321		6
RLP05055003	exp	EVG_validated	Hs.49117		6
RLP05034008	exp	EVG_validated	Hs.132911		6
RLP05171004	exp	EVG_validated	Hs.306305		6
RLP06039014	exp	EVG_validated	Hs.333287		7
RLP05774026	exp	EVG_validated	Hs.199660		7
RLP06945007	exp	EVG_validated			9
RLP06944014	exp	EVG_validated	Hs.210635		9
RLP06941014	exp	EVG_validated			9
RLP07689019	exp	EVG_validated	Hs.232509		10
RLP07690032	exp	EVG_validated			10
RLP07474007	exp	EVG_validated	Hs.255092		10
RLP07475013	exp	EVG_validated	Hs.288101		10
RLP08707014	exp	EVG_validated	Hs.311850		12
RLP08709010	exp	EVG_validated	Hs.126434		12
RLP08712003	exp	EVG_validated			12
RLP08882013	exp	EVG_validated	Hs.162143		12
RLP09768042	exp	EVG_validated	Hs.332785		14
RLP09635014	exp	EVG_validated	Hs.306914		14
RLP09778011	exp	EVG_validated	Hs.157303		14
RLP09644014	exp	EVG_validated	Hs.144389		14
RLP09782012	exp	EVG_validated	Hs.304757		14
RLP09430009	exp	EVG_validated	Hs.245873		14
RLP10606018	exp	EVG_validated	Hs.327614		16
RLP12765005	exp	EVG_validated			X
RLP00499013	exp	EVG_validated	Hs.298083		1
RLP00722015	exp	EVG_validated	Hs.280347		1
RLP00736006	exp	EVG_validated			1
RLP00736005	exp	EVG_validated	Hs.164006		1
RLP00755004	exp	EVG_validated	Hs.81295		1
RLP00767010	exp	EVG_validated			1
RLP00817001	exp	EVG_validated			1
RLP00809002	exp	EVG_validated			1
RLP00819016	exp	EVG_validated	Hs.228966		1
RLP00840004	exp	EVG_validated			1
RLP01772011	exp	EVG_validated	Hs.296544		2
RLP01764015	exp	EVG_validated	Hs.21380		2
RLP01235009	exp	EVG_validated	Hs.320617		2
RLP01797017	exp	EVG_validated	Hs.119944		2
RLP01799032	exp	EVG_validated	Hs.160398		2
RLP01797016	exp	EVG_validated	Hs.333463		2
RLP01865030	exp	EVG_validated	Hs.333956		2
RLP01882015	exp	EVG_validated			2
RLP01804002	exp	EVG_validated	Hs.291345		2
RLP01912017	exp	EVG_validated	Hs.334552		2
RLP01978004	exp	EVG_validated	Hs.325562		2
RLP02672009	exp	EVG_validated	Hs.114065		3
RLP02572005	exp	EVG_validated			3
RLP02693014	exp	EVG_validated			3
RLP02580004	exp	EVG_validated	Hs.157069		3
RLP02698021	exp	EVG_validated			3
RLP02590011	exp	EVG_validated	Hs.132540		3
RLP02634009	exp	EVG_validated			3
RLP02645006	exp	EVG_validated	Hs.269011		3
RLP02645005	exp	EVG_validated			3
RLP02658001	exp	EVG_validated			3
RLP02693003	exp	EVG_validated			3
RLP02800009	exp	EVG_validated	Hs.197748		3
RLP02804008	exp	EVG_validated	Hs.312309		3
RLP02804013	exp	EVG_validated	Hs.292558		3
RLP02806008	exp	EVG_validated	Hs.342378		3
RLP02810010	exp	EVG_validated	Hs.150693		3
RLP02728011	exp	EVG_validated			3
RLP02820003	exp	EVG_validated	Hs.257491		3
RLP02829009	exp	EVG_validated	Hs.334433		3
RLP02744007	exp	EVG_validated	Hs.311204		3
RLP02914008	exp	EVG_validated	Hs.293242		3
RLP03454014	exp	EVG_validated	Hs.333826		4
RLP03388003	exp	EVG_validated	Hs.287588		4
RLP03475007	exp	EVG_validated	Hs.135554		4
RLP03407003	exp	EVG_validated	Hs.254419		4
RLP03668003	exp	EVG_validated	Hs.224170		4
RLP03420008	exp	EVG_validated	Hs.306306		4
RLP03526018	exp	EVG_validated	Hs.303006		4
RLP03495006	exp	EVG_validated			4
RLP03151009	exp	EVG_validated	Hs.49303		4
RLP03152010	exp	EVG_validated	Hs.177311		4
RLP03512001	exp	EVG_validated	Hs.147726		4
RLP03607008	exp	EVG_validated	Hs.158895		4
RLP03646009	exp	EVG_validated	Hs.341141		4
RLP03646013	exp	EVG_validated	Hs.269223		4
RLP03646015	exp	EVG_validated	Hs.241423		4
RLP03579004	exp	EVG_validated	Hs.126428		4
RLP03614013	exp	EVG_validated	Hs.16388		4
RLP03682003	exp	EVG_validated	Hs.185375		4
RLP03654008	exp	EVG_validated	Hs.319213		4
RLP03664003	exp	EVG_validated	Hs.128016		4
RLP03674008	exp	EVG_validated	Hs.329910		4
RLP03733017	exp	EVG_validated	Hs.220592		4
RLP04247005	exp	EVG_validated	Hs.233489		5
RLP04433004	exp	EVG_validated	Hs.156496		5
RLP04297004	exp	EVG_validated	Hs.325696		5
RLP04445007	exp	EVG_validated	Hs.202042		5
RLP04447010	exp	EVG_validated			5
RLP04329003	exp	EVG_validated	Hs.243551		5
RLP04329005	exp	EVG_validated	Hs.129316		5
RLP04335006	exp	EVG_validated	Hs.186467		5
RLP04483014	exp	EVG_validated			5
RLP04509007	exp	EVG_validated	Hs.99261		5
RLP04516011	exp	EVG_validated	Hs.213153		5
RLP04517018	exp	EVG_validated			5
RLP04373011	exp	EVG_validated	Hs.311545		5
RLP04373012	exp	EVG_validated			5
RLP04438002	exp	EVG_validated	Hs.190559		5
RLP05051008	exp	EVG_validated	Hs.248239		6
RLP04583014	exp	EVG_validated			6
RLP04583020	exp	EVG_validated	Hs.287480		6
RLP04583013	exp	EVG_validated	Hs.287620		6
RLP05209009	exp	EVG_validated			6
RLP05218011	exp	EVG_validated			6
RLP05005011	exp	EVG_validated	Hs.148703		6
RLP05006007	exp	EVG_validated	Hs.186199		6
RLP05242013	exp	EVG_validated	Hs.341776		6
RLP05250016	exp	EVG_validated	Hs.195894		6
RLP04995006	exp	EVG_validated			6
RLP05128004	exp	EVG_validated			6
RLP05134018	exp	EVG_validated	Hs.114438		6
RLP06052032	exp	EVG_validated			7
RLP06053019	exp	EVG_validated			7
RLP05491017	exp	EVG_validated			7
RLP05820017	exp	EVG_validated	Hs.58423		7
RLP06069009	exp	EVG_validated	Hs.148721		7
RLP05370011	exp	EVG_validated	Hs.191079		7
RLP05831013	exp	EVG_validated	Hs.146694		7
RLP06079010	exp	EVG_validated	Hs.283269		7
RLP05834003	exp	EVG_validated			7
RLP06082008	exp	EVG_validated			7
RLP05861001	exp	EVG_validated	Hs.148007		7
RLP05895002	exp	EVG_validated	Hs.184304		7
RLP06328004	exp	EVG_validated	Hs.339592		8
RLP06587004	exp	EVG_validated	Hs.126024		8
RLP06587006	exp	EVG_validated	Hs.320209		8
RLP06587013	exp	EVG_validated			8
RLP06341001	exp	EVG_validated	Hs.117753		8
RLP06341006	exp	EVG_validated			8
RLP06588008	exp	EVG_validated			8
RLP06588009	exp	EVG_validated			8
RLP06447010	exp	EVG_validated			8
RLP06685016	exp	EVG_validated	Hs.296713		8
RLP06466003	exp	EVG_validated	Hs.146541		8
RLP06116013	exp	EVG_validated	Hs.307748		8
RLP06116011	exp	EVG_validated			8
RLP06723010	exp	EVG_validated	Hs.147318		8
RLP06970003	exp	EVG_validated	Hs.181756		9
RLP06647007	exp	EVG_validated	Hs.162751		9
RLP06695015	exp	EVG_validated	Hs.333462		9
RLP07121006	exp	EVG_validated	Hs.339716		9
RLP06694016	exp	EVG_validated	Hs.272033		9
RLP07121018	exp	EVG_validated	Hs.127402		9
RLP06644017	exp	EVG_validated	Hs.254541		9
RLP07138024	exp	EVG_validated	Hs.203087		9
RLP07039012	exp	EVG_validated			9
RLP07077009	exp	EVG_validated	Hs.123514		9
RLP07498012	exp	EVG_validated			10
RLP07710017	exp	EVG_validated	Hs.333966		10
RLP07751022	exp	EVG_validated	Hs.112931		10
RLP07280015	exp	EVG_validated	Hs.296699		10
RLP07584007	exp	EVG_validated	Hs.207907		10
RLP07585008	exp	EVG_validated	Hs.127875		10
RLP07447005	exp	EVG_validated	Hs.136024		10
RLP07801021	exp	EVG_validated			10
RLP07623014	exp	EVG_validated			10
RLP08118009	exp	EVG_validated	Hs.168399		11
RLP08170007	exp	EVG_validated	Hs.229005		11
RLP08197010	exp	EVG_validated	Hs.194765		11
RLP08730005	exp	EVG_validated			12
RLP09027012	exp	EVG_validated			12
RLP08745014	exp	EVG_validated	Hs.21766		12
RLP08762002	exp	EVG_validated	Hs.191828		12
RLP09065017	exp	EVG_validated			12
RLP08788005	exp	EVG_validated	Hs.259655		12
RLP08798001	exp	EVG_validated	Hs.221924		12
RLP08808017	exp	EVG_validated	Hs.136754		12
RLP08820008	exp	EVG_validated	Hs.191415		12
RLP08820001	exp	EVG_validated	Hs.166353		12
RLP08827013	exp	EVG_validated	Hs.204614		12
RLP09113035	exp	EVG_validated	Hs.285895		12
RLP08844008	exp	EVG_validated	Hs.291782		12
RLP09114015	exp	EVG_validated			12
RLP09159001	exp	EVG_validated	Hs.7415		13
RLP09166004	exp	EVG_validated	Hs.310642		13
RLP09315003	exp	EVG_validated			13
RLP09100001	exp	EVG_validated			13
RLP09101002	exp	EVG_validated			13
RLP09217001	exp	EVG_validated	Hs.137567		13
RLP09992011	exp	EVG_validated	Hs.114675		15
RLP09992008	exp	EVG_validated	Hs.132804		15
RLP10017006	exp	EVG_validated			15
RLP09777004	exp	EVG_validated			15
RLP10305021	exp	EVG_validated	Hs.154603		15
RLP10359003	exp	EVG_validated	Hs.254941		16
RLP10395012	exp	EVG_validated	Hs.111902		16
RLP10326007	exp	EVG_validated			16
RLP10404004	exp	EVG_validated			16
RLP10745010	exp	EVG_validated	Hs.288490		17
RLP10745007	exp	EVG_validated	Hs.287497		17
RLP10760002	exp	EVG_validated	Hs.146197		17
RLP10601023	exp	EVG_validated	Hs.255474		17
RLP10785010	exp	EVG_validated	Hs.12320		17
RLP11324024	exp	EVG_validated	Hs.116612		18
RLP11087004	exp	EVG_validated	Hs.131348		18
RLP11099007	exp	EVG_validated	Hs.12484		18
RLP11102002	exp	EVG_validated	Hs.42771		18
RLP11118005	exp	EVG_validated	Hs.22303		18
RLP11153001	exp	EVG_validated	Hs.134829		18
RLP11391009	exp	EVG_validated	Hs.342063		18
RLP11683020	exp	EVG_validated			19
RLP11716008	exp	EVG_validated	Hs.132273		19
RLP11984006	exp	EVG_validated	Hs.337265		20
RLP12791014	exp	EVG_validated	Hs.301150		X
RLP12805011	exp	EVG_validated	Hs.133261		X
RLP12808010	exp	EVG_validated			X
RLP12610019	exp	EVG_validated	Hs.327894		X
RLP12633004	exp	EVG_validated	Hs.161260		X
RLP12851011	exp	EVG_validated	Hs.135616		X
RLP12652007	exp	EVG_validated	Hs.58633		X
RLP00643008	exp	EVG_validated			1
RLP01272004	exp	EVG_validated	Hs.330353		2
RLP01278014	exp	EVG_validated	Hs.122193		2
RLP02949021	exp	EVG_validated	Hs.181033		3
RLP02926012	exp	EVG_validated	Hs.16762		3
RLP02925010	exp	EVG_validated	Hs.156623		3
RLP02953018	exp	EVG_validated			3
RLP03776009	exp	EVG_validated	Hs.294140		4
RLP05329018	exp	EVG_validated			6
RLP04743011	exp	EVG_validated			6
RLP04672001	exp	EVG_validated	Hs.212713		6
RLP04673004	exp	EVG_validated			6
RLP05223025	exp	EVG_validated	Hs.304491		6
RLP06109017	exp	EVG_validated	Hs.256736		7
RLP06111022	exp	EVG_validated			7
RLP05909008	exp	EVG_validated	Hs.138283		7
RLP07099008	exp	EVG_validated			9
RLP07820020	exp	EVG_validated	Hs.200748		10
RLP09805017	exp	EVG_validated	Hs.232260		14
RLP09689007	exp	EVG_validated			14
RLP09689001	exp	EVG_validated			14
RLP09807022	exp	EVG_validated	Hs.144696		14
RLP09810014	exp	EVG_validated			14
RLP00277005	exp	EVG_validated			1
RLP00890011	exp	EVG_validated			1
RLP00277001	exp	EVG_validated	Hs.134228		1
RLP01006009	exp	EVG_validated	Hs.97808		2
RLP02035013	exp	EVG_validated			2
RLP01977014	exp	EVG_validated	Hs.129415		2
RLP04519003	exp	EVG_validated			5
RLP03906008	exp	EVG_validated	Hs.274405		5
RLP05281017	exp	EVG_validated	Hs.47558		6
RLP05281001	exp	EVG_validated	Hs.257875		6
RLP05445009	exp	EVG_validated	Hs.328102		7
RLP06837006	exp	EVG_validated	Hs.266852		9
RLP07095012	exp	EVG_validated			9
RLP07095023	exp	EVG_validated	Hs.245023		9
RLP09131014	exp	EVG_validated			12
RLP09570002	exp	EVG_validated	Hs.120917		14
RLP09818026	exp	EVG_validated			14
RLP09821007	exp	EVG_validated			14
RLP09505001	exp	EVG_validated	Hs.231496		14
RLP09474012	exp	EVG_validated			14
RLP09473010	exp	EVG_validated	Hs.314131		14
RLP09472013	exp	EVG_validated			14
RLP09568006	exp	EVG_validated	Hs.166895		14
RLP09841035	exp	EVG_validated			14
RLP09711007	exp	EVG_validated			14
RLP09712019	exp	EVG_validated	Hs.331979		14
RLP09850026	exp	EVG_validated	Hs.136686		14
RLP09853008	exp	EVG_validated	Hs.121214		14
RLP09854029	exp	EVG_validated	Hs.285198		14
RLP09723019	exp	EVG_validated			14
RLP09351005	exp	EVG_validated			14
RLP09523003	exp	EVG_validated			14
RLP09887020	exp	EVG_validated	Hs.335367		14
RLP09561001	exp	EVG_validated	Hs.214906		14
RLP09518007	exp	EVG_validated	Hs.149879		14
RLP09950030	exp	EVG_validated	Hs.137466		14
RLP09955012	exp	EVG_validated	Hs.270922		14
RLP09494006	exp	EVG_validated	Hs.104348		14
RLP09571003	exp	EVG_validated	Hs.145217		14
RLP09965013	exp	EVG_validated	Hs.283272		14
RLP09353005	exp	EVG_validated	Hs.104913		14
RLP10116016	exp	EVG_validated	Hs.255843		15
RLP10863009	exp	EVG_validated	Hs.101848		17
RLP00559006	exp	EVG_validated	Hs.154439		1
RLP00563010	exp	EVG_validated	Hs.205137		1
RLP00565013	exp	EVG_validated	Hs.210297		1
RLP00910016	exp	EVG_validated	Hs.342274		1
RLP00041001	exp	EVG_validated			1
RLP00928009	exp	EVG_validated			1
RLP00854011	exp	EVG_validated	Hs.154133		1
RLP00151014	exp	EVG_validated	Hs.167371		1
RLP00151009	exp	EVG_validated			1
RLP00930008	exp	EVG_validated	Hs.143893		1
RLP00153015	exp	EVG_validated			1
RLP00129005	exp	EVG_validated	Hs.296662		1
RLP00127002	exp	EVG_validated			1
RLP00122014	exp	EVG_validated			1
RLP00729006	exp	EVG_validated	Hs.162367		1
RLP03105003	exp	EVG_validated	Hs.158609		4
RLP03810011	exp	EVG_validated	Hs.320422		4
RLP04636017	exp	EVG_validated	Hs.243709		5
RLP04090001	exp	EVG_validated			5
RLP04637010	exp	EVG_validated			5
RLP04090009	exp	EVG_validated	Hs.318776		5
RLP04616012	exp	EVG_validated	Hs.232457		6
RLP05444011	exp	EVG_validated			6
RLP06064002	exp	EVG_validated	Hs.143320		8
RLP06649001	exp	EVG_validated			9
RLP07235006	exp	EVG_validated	Hs.116983		9
RLP07418004	exp	EVG_validated	Hs.159398		10
RLP07529006	exp	EVG_validated	Hs.269651		10
RLP07522005	exp	EVG_validated			10
RLP09144023	exp	EVG_validated	Hs.201038		12
RLP09014010	exp	EVG_validated	Hs.155381		13
RLP10401008	exp	EVG_validated	Hs.325310		16
RLP10248009	exp	EVG_validated			16
RLP06516002	exp	EVG_validated	Hs.170139		18
RLP12808007	exp	EVG_validated			Y
RLP12810012	exp	EVG_validated	Hs.211713		Y
RLP00676001	exp	EVG_validated	Hs.299005		1
RLP00967014	exp	EVG_validated	Hs.309305		1
RLP00690008	exp	EVG_validated			1
RLP00970006	exp	EVG_validated	Hs.103322		1
RLP00081008	exp	EVG_validated	Hs.326430		1
RLP00987028	exp	EVG_validated	Hs.243459		1
RLP02006016	exp	EVG_validated	Hs.323159		2
RLP01994018	exp	EVG_validated	Hs.188023		2
RLP01031001	exp	EVG_validated	Hs.88605		2
RLP02029022	exp	EVG_validated			2
RLP02038008	exp	EVG_validated	Hs.174918		2
RLP01581015	exp	EVG_validated	Hs.149286		2
RLP01190006	exp	EVG_validated			2
RLP02976012	exp	EVG_validated			3
RLP12876003	exp	EVG_validated			3
RLP02995012	exp	EVG_validated	Hs.230365		3
RLP02975011	exp	EVG_validated			4
RLP03306012	exp	EVG_validated	Hs.224195		4
RLP03830015	exp	EVG_validated			4
RLP03874008	exp	EVG_validated	Hs.301016		5
RLP06164015	exp	EVG_validated			7
RLP06844004	exp	EVG_validated			9
RLP07249020	exp	EVG_validated	Hs.151560		9
RLP07372009	exp	EVG_validated	Hs.300091		10
RLP07453004	exp	EVG_validated	Hs.311891		10
RLP07861032	exp	EVG_validated	Hs.340455		10
RLP08148007	exp	EVG_validated			11
RLP09571010	exp	EVG_validated			13
RLP09316006	exp	EVG_validated	Hs.191113		13
RLP08976002	exp	EVG_validated	Hs.101248		13
RLP09385009	exp	EVG_validated	Hs.277932		14
RLP09999009	exp	EVG_validated	Hs.163773		14
RLP10699021	exp	EVG_validated			16
RLP11087014	exp	EVG_validated			17
RLP11600009	exp	EVG_validated	Hs.104885		20
RLP11599018	exp	EVG_validated	Hs.212295		20
RLP12003009	exp	EVG_validated	Hs.270175		20
RLP11619011	exp	EVG_validated	Hs.145169		20
RLP12007013	exp	EVG_validated	Hs.230551		20
RLP12007016	exp	EVG_validated	Hs.244580		20
RLP12012019	exp	EVG_validated	Hs.268855		20
RLP11607020	exp	EVG_validated			20
RLP12015009	exp	EVG_validated			20
RLP12015011	exp	EVG_validated	Hs.342852		20
RLP12348009	exp	EVG_validated	Hs.282694		X
RLP12348004	exp	EVG_validated	Hs.112784		X
RLP12348013	exp	EVG_validated	Hs.88252		X
RLP12950007	exp	EVG_validated	Hs.336046		X
RLP12362004	exp	EVG_validated	Hs.21417		X
RLP12961005	exp	EVG_validated	Hs.336103		X
RLP00827016	exp	EVG_validated			1
RLP00918004	exp	EVG_validated	Hs.18768		1
RLP00432019	exp	EVG_validated	Hs.154963		1
RLP01040022	exp	EVG_validated	Hs.269772		1
RLP00979002	exp	EVG_validated	Hs.283302		1
RLP02062011	exp	EVG_validated			2
RLP02071019	exp	EVG_validated			2
RLP01058018	exp	EVG_validated	Hs.98694		2
RLP02085016	exp	EVG_validated	Hs.280388		2
RLP02089015	exp	EVG_validated	Hs.185618		2
RLP01987003	exp	EVG_validated			2
RLP03006017	exp	EVG_validated	Hs.7303		3
RLP02049007	exp	EVG_validated	Hs.116992		3
RLP03011008	exp	EVG_validated	Hs.287475		3
RLP03849025	exp	EVG_validated	Hs.282075		4
RLP04685012	exp	EVG_validated	Hs.311553		5
RLP04147003	exp	EVG_validated	Hs.156129		5
RLP04203001	exp	EVG_validated	Hs.103142		5
RLP03971012	exp	EVG_validated	Hs.300765		5
RLP04710014	exp	EVG_validated	Hs.318476		5
RLP04720014	exp	EVG_validated			5
RLP04721013	exp	EVG_validated	Hs.210277		5
RLP05468017	exp	EVG_validated	Hs.122116		6
RLP05473007	exp	EVG_validated	Hs.335077		6
RLP05473018	exp	EVG_validated			6
RLP05480019	exp	EVG_validated	Hs.225023		6
RLP05498010	exp	EVG_validated	Hs.144830		6
RLP05501015	exp	EVG_validated			6
RLP05918008	exp	EVG_validated	Hs.309094		7
RLP05848005	exp	EVG_validated	Hs.126713		7
RLP06184014	exp	EVG_validated	Hs.212361		7
RLP05750009	exp	EVG_validated	Hs.204948		7
RLP05845002	exp	EVG_validated	Hs.118502		7
RLP05756008	exp	EVG_validated	Hs.38751		7
RLP06806017	exp	EVG_validated			8
RLP07038013	exp	EVG_validated	Hs.136247		9
RLP06785006	exp	EVG_validated	Hs.47248		9
RLP07045005	exp	EVG_validated			9
RLP06814004	exp	EVG_validated	Hs.316948		9
RLP07319023	exp	EVG_validated			9
RLP06992009	exp	EVG_validated	Hs.271039		9
RLP07601010	exp	EVG_validated			10
RLP07889016	exp	EVG_validated	Hs.133481		10
RLP07907018	exp	EVG_validated	Hs.337105		10
RLP07482016	exp	EVG_validated			10
RLP07531003	exp	EVG_validated	Hs.166866		10
RLP07937020	exp	EVG_validated	Hs.279638		10
RLP07326014	exp	EVG_validated	Hs.112971		10
RLP07650004	exp	EVG_validated			10
RLP09172023	exp	EVG_validated			12
RLP09592023	exp	EVG_validated	Hs.264076		13
RLP09597015	exp	EVG_validated			13
RLP09597020	exp	EVG_validated	Hs.320503		13
RLP09149016	exp	EVG_validated	Hs.58399		13
RLP08986006	exp	EVG_validated	Hs.137263		13
RLP09309018	exp	EVG_validated	Hs.167020		13
RLP09950002	exp	EVG_validated	Hs.191784		15
RLP10359011	exp	EVG_validated	Hs.343437		15
RLP10360025	exp	EVG_validated			15
RLP10322009	exp	EVG_validated	Hs.291941		16
RLP10710012	exp	EVG_validated	Hs.250392		16
RLP10766006	exp	EVG_validated	Hs.168450		17
RLP10979012	exp	EVG_validated	Hs.86276		18
RLP12559005	exp	Not_validated	Hs.56281	ASB12	X
RLP10758015	exp	Not_validated	Hs.172702	BHD	17
RLP11852008	exp	Not_validated	Hs.77311	BTG3	21
RLP08003009	exp	Not_validated	Hs.254271	BXMAS2-10	11
RLP09484019	exp	Not_validated	Hs.60548	C14orf116	14
RLP11757005	exp	Not_validated	Hs.131301	C20orf174	20
RLP12105015	exp	Not_validated	Hs.282882	C21orf109	21
RLP11927016	exp	Not_validated	Hs.204603	C21orf52	21
RLP12100029	exp	Not_validated	Hs.334406	C21orf94	21
RLP11309004	exp	Not_validated	Hs.304020	CALR3	19
RLP05663006	exp	Not_validated	Hs.292767	CBLL1	7
RLP12168007	exp	Not_validated	Hs.339812	CECR3	22
RLP07871021	exp	Not_validated	Hs.19513	CGI-63	10
RLP12168005	exp	Not_validated	Hs.198998	CHUK	X
RLP05897009	exp	Not_validated	Hs.106552	CNTNAP2	7
RLP12214006	exp	Not_validated	Hs.86603	DACH2	X
RLP07882001	exp	Not_validated	Hs.285786	DKFZP761C1711	11
RLP09895018	exp	Not_validated	Hs.337489	ESRRB	14
RLP03655007	exp	Not_validated	Hs.182635	FLJ30277	4
RLP10517035	exp	Not_validated	Hs.169624	FLJ31606	16
RLP01723001	exp	Not_validated	Hs.151184	FLJ32063	2
RLP10684001	exp	Not_validated	Hs.121438	FLJ32734	17
RLP00287006	exp	Not_validated	Hs.208076	FLJ32784	1
RLP12143017	exp	Not_validated	Hs.45220	FLJ33471	21
RLP11154002	exp	Not_validated	Hs.27206	FLJ34218	18
RLP00726011	exp	Not_validated	Hs.111334	FTL	1
RLP03071018	exp	Not_validated	Hs.223712	GCPHLP	4
RLP06549012	exp	Not_validated	Hs.19317	GFRA2	8
RLP04677002	exp	Not_validated	Hs.266745	GPRC6A	6
RLP07784005	exp	Not_validated	Hs.58248	HIWI2	11
RLP03674001	exp	Not_validated	Hs.49215	IBSP	4
RLP02195003	exp	Not_validated	Hs.271401	KCNMB2	3
RLP08410020	exp	Not_validated	Hs.95162	KCNQ1OT1	11
RLP00393001	exp	Not_validated	Hs.90315	KIAA0007	1
RLP08487009	exp	Not_validated	Hs.21560	KIAA0298	11
RLP08633008	exp	Not_validated	Hs.6496	KIAA1906	12
RLP11560025	exp	Not_validated	Hs.121830	LOC115950	19
RLP08054004	exp	Not_validated	Hs.133015	LOC143903	11
RLP02261022	exp	Not_validated	Hs.103823	LOC152078	3
RLP02136007	exp	Not_validated	Hs.278672	M11S1	3
RLP05799014	exp	Not_validated	Hs.343521	MDH2	7
RLP04537017	exp	Not_validated	NM_032446	MEGF10	5
RLP11560027	exp	Not_validated	Hs.124010	MGC20983	19
RLP08551016	exp	Not_validated	Hs.128574	MGC26598	12
RLP04069011	exp	Not_validated	Hs.125487	MGC26988	5
RLP10224007	exp	Not_validated	Hs.125875	MGC33367	16
RLP03247005	exp	Not_validated	Hs.98123	MGC35043	4
RLP07124011	exp	Not_validated	Hs.153716	MOB	10
RLP11484015	exp	Not_validated	Hs.288736	NAG18	19
RLP06143003	exp	Not_validated	Hs.130017	no_pref_symbol	8
RLP10720017	exp	Not_validated	Hs.127510	no_pref_symbol	17
RLP00773008	exp	Not_validated	Hs.55405	no_pref_symbol	1
RLP02619003	exp	Not_validated	Hs.105470	no_pref_symbol	3
RLP06052030	exp	Not_validated	Hs.226568	no_pref_symbol	7
RLP08009007	exp	Not_validated	Hs.326577	OR10V2P	11
RLP00783012	exp	Not_validated	Hs.121454	OR6F1	1
RLP02001001	exp	Not_validated	Hs.306215	PCGEM1	2
RLP00695011	exp	Not_validated	Hs.106999	SYT6	1
RLP00690019	exp	Not_validated	Hs.124574	TAS1R1	1
RLP10016016	exp	Not_validated	Hs.164661	TGM7	15
RLP06027009	exp	Not_validated	Hs.131814	TNKS	8
RLP02594010	exp	Not_validated	Hs.271580	UPK1B	3
RLP00001006	exp	Not_validated	Hs.235423		1
RLP02722004	exp	Not_validated	Hs.46495		1
RLP00008013	exp	Not_validated	Hs.216363		1
RLP00024026	exp	Not_validated			1
RLP00251008	exp	Not_validated			1
RLP00975019	exp	Not_validated	Hs.161311		1
RLP00975005	exp	Not_validated	Hs.301216		1
RLP00031015	exp	Not_validated			1
RLP00038001	exp	Not_validated			1
RLP00034022	exp	Not_validated	Hs.232313		1
RLP00026010	exp	Not_validated	Hs.200253		1
RLP00036019	exp	Not_validated	Hs.253651		1
RLP00039023	exp	Not_validated			1
RLP00033004	exp	Not_validated			1
RLP00042028	exp	Not_validated	Hs.105866		1
RLP00027002	exp	Not_validated	Hs.221375		1
RLP00044019	exp	Not_validated	Hs.149066		1
RLP00044017	exp	Not_validated	Hs.255222		1
RLP00045023	exp	Not_validated			1
RLP00047007	exp	Not_validated	Hs.27252		1
RLP00056018	exp	Not_validated			1
RLP00056021	exp	Not_validated	Hs.27260		1
RLP00056027	exp	Not_validated			1
RLP00050004	exp	Not_validated			1
RLP00050007	exp	Not_validated	Hs.98681		1
RLP00058031	exp	Not_validated			1
RLP00059015	exp	Not_validated	Hs.304078		1
RLP00064031	exp	Not_validated			1
RLP00064024	exp	Not_validated	Hs.250856		1
RLP00069011	exp	Not_validated	Hs.230509		1
RLP00068020	exp	Not_validated	Hs.268714		1
RLP00072003	exp	Not_validated			1
RLP00072004	exp	Not_validated	Hs.171765		1
RLP00072001	exp	Not_validated	Hs.221794		1
RLP00075009	exp	Not_validated	Hs.291965		1
RLP00080002	exp	Not_validated			1
RLP00743003	exp	Not_validated	Hs.319176		1
RLP00087013	exp	Not_validated			1
RLP00095005	exp	Not_validated	Hs.98394		1
RLP00089007	exp	Not_validated	Hs.306691		1
RLP00099014	exp	Not_validated	Hs.329409		1
RLP00103005	exp	Not_validated			1
RLP00103003	exp	Not_validated	Hs.126416		1
RLP00112017	exp	Not_validated	Hs.147454		1
RLP00104008	exp	Not_validated			1
RLP00104007	exp	Not_validated	Hs.112718		1
RLP00116008	exp	Not_validated			1
RLP00116011	exp	Not_validated	Hs.87271		1
RLP00117005	exp	Not_validated	Hs.296530		1
RLP00122019	exp	Not_validated			1
RLP00123022	exp	Not_validated	Hs.246738		1
RLP00123023	exp	Not_validated	Hs.340184		1
RLP00123001	exp	Not_validated	Hs.307950		1
RLP00142007	exp	Not_validated			1
RLP00138028	exp	Not_validated	Hs.210373		1
RLP00146008	exp	Not_validated	Hs.333690		1
RLP00163010	exp	Not_validated	Hs.274585		1
RLP00163008	exp	Not_validated	Hs.124582		1
RLP00165002	exp	Not_validated	Hs.209903		1
RLP00168007	exp	Not_validated	Hs.131220		1
RLP00156019	exp	Not_validated	Hs.331427		1
RLP00160011	exp	Not_validated			1
RLP00180020	exp	Not_validated			1
RLP00168020	exp	Not_validated	Hs.164243		1
RLP00181010	exp	Not_validated	Hs.196491		1
RLP00181005	exp	Not_validated	Hs.304809		1
RLP00187015	exp	Not_validated			1
RLP00174018	exp	Not_validated	Hs.342237		1
RLP00187020	exp	Not_validated	Hs.145656		1
RLP00175014	exp	Not_validated	Hs.197046		1
RLP00176018	exp	Not_validated	Hs.155837		1
RLP00194007	exp	Not_validated	Hs.306756		1
RLP00194009	exp	Not_validated	Hs.323747		1
RLP00184015	exp	Not_validated			1
RLP00192006	exp	Not_validated	Hs.211156		1
RLP00203006	exp	Not_validated	Hs.314009		1
RLP00202013	exp	Not_validated	Hs.216636		1
RLP00189017	exp	Not_validated			1
RLP00208010	exp	Not_validated	Hs.119065		1
RLP00208017	exp	Not_validated			1
RLP00194019	exp	Not_validated	Hs.297298		1
RLP00156008	exp	Not_validated	Hs.301326		1
RLP00156011	exp	Not_validated	Hs.232518		1
RLP00198016	exp	Not_validated	Hs.256608		1
RLP00222003	exp	Not_validated			1
RLP00202018	exp	Not_validated			1
RLP00204006	exp	Not_validated	Hs.213378		1
RLP00205011	exp	Not_validated			1
RLP00208019	exp	Not_validated	Hs.127406		1
RLP00226010	exp	Not_validated			1
RLP00212022	exp	Not_validated	Hs.257283		1
RLP00229011	exp	Not_validated			1
RLP00229012	exp	Not_validated			1
RLP00215016	exp	Not_validated	Hs.335365		1
RLP00228010	exp	Not_validated	Hs.128543		1
RLP00667005	exp	Not_validated	Hs.148117		1
RLP00670004	exp	Not_validated			1
RLP00226011	exp	Not_validated	Hs.341598		1
RLP00226012	exp	Not_validated	Hs.333755		1
RLP00734001	exp	Not_validated			1
RLP00232009	exp	Not_validated	Hs.297428		1
RLP00242003	exp	Not_validated			1
RLP00237013	exp	Not_validated	Hs.159032		1
RLP00239023	exp	Not_validated	Hs.273124		1
RLP00438022	exp	Not_validated	Hs.324279		1
RLP00438020	exp	Not_validated	Hs.200942		1
RLP00439007	exp	Not_validated			1
RLP00249023	exp	Not_validated	Hs.282031		1
RLP00259019	exp	Not_validated			1
RLP00437004	exp	Not_validated			1
RLP00260004	exp	Not_validated			1
RLP00255006	exp	Not_validated			1
RLP00262015	exp	Not_validated			1
RLP00915009	exp	Not_validated	Hs.185029		1
RLP00915007	exp	Not_validated	Hs.258372		1
RLP00915004	exp	Not_validated	Hs.319879		1
RLP00268018	exp	Not_validated	Hs.290429		1
RLP00383005	exp	Not_validated	Hs.201256		1
RLP00271014	exp	Not_validated	Hs.127094		1
RLP00285014	exp	Not_validated	Hs.313591		1
RLP00278019	exp	Not_validated	Hs.264666		1
RLP00290006	exp	Not_validated	Hs.306569		1
RLP00805002	exp	Not_validated			1
RLP00292002	exp	Not_validated			1
RLP00290013	exp	Not_validated	Hs.162099		1
RLP00298005	exp	Not_validated	Hs.158451		1
RLP00298008	exp	Not_validated	Hs.276312		1
RLP00297011	exp	Not_validated	Hs.297416		1
RLP00297012	exp	Not_validated			1
RLP00297003	exp	Not_validated			1
RLP00297007	exp	Not_validated			1
RLP00296002	exp	Not_validated			1
RLP00296012	exp	Not_validated	Hs.319212		1
RLP00298015	exp	Not_validated	Hs.36095		1
RLP00299011	exp	Not_validated	Hs.311309		1
RLP00299013	exp	Not_validated			1
RLP00299015	exp	Not_validated	Hs.325728		1
RLP00302015	exp	Not_validated	Hs.335247		1
RLP00299003	exp	Not_validated	Hs.136432		1
RLP00304006	exp	Not_validated			1
RLP00309014	exp	Not_validated	Hs.128990		1
RLP00308003	exp	Not_validated	Hs.319286		1
RLP00314028	exp	Not_validated	Hs.193605		1
RLP00316008	exp	Not_validated			1
RLP00318010	exp	Not_validated	Hs.198072		1
RLP00061006	exp	Not_validated	Hs.160230		1
RLP00312019	exp	Not_validated			1
RLP00327016	exp	Not_validated	Hs.292429		1
RLP00320003	exp	Not_validated			1
RLP00332011	exp	Not_validated	Hs.208098		1
RLP00336015	exp	Not_validated	Hs.9394		1
RLP00334010	exp	Not_validated			1
RLP00342027	exp	Not_validated	Hs.255053		1
RLP00343014	exp	Not_validated	Hs.132322		1
RLP00337003	exp	Not_validated	Hs.116299		1
RLP00338011	exp	Not_validated	Hs.288366		1
RLP00349015	exp	Not_validated	Hs.129478		1
RLP00351015	exp	Not_validated			1
RLP00352002	exp	Not_validated			1
RLP00356003	exp	Not_validated			1
RLP00359003	exp	Not_validated			1
RLP00368015	exp	Not_validated			1
RLP00369023	exp	Not_validated			1
RLP00367006	exp	Not_validated			1
RLP00366017	exp	Not_validated			1
RLP00362011	exp	Not_validated	Hs.336816		1
RLP00622011	exp	Not_validated	Hs.279183		1
RLP00623008	exp	Not_validated	Hs.235059		1
RLP00384019	exp	Not_validated	Hs.135668		1
RLP00630002	exp	Not_validated	Hs.192598		1
RLP00397016	exp	Not_validated	Hs.334059		1
RLP00377018	exp	Not_validated	Hs.276575		1
RLP00377014	exp	Not_validated	Hs.269076		1
RLP00635010	exp	Not_validated	Hs.327006		1
RLP00385010	exp	Not_validated	Hs.243488		1
RLP00386015	exp	Not_validated			1
RLP00414007	exp	Not_validated	Hs.126574		1
RLP00389002	exp	Not_validated	Hs.253467		1
RLP00419012	exp	Not_validated	Hs.333327		1
RLP00457008	exp	Not_validated			1
RLP00456006	exp	Not_validated	Hs.246494		1
RLP00402008	exp	Not_validated	Hs.306686		1
RLP00435030	exp	Not_validated			1
RLP00400011	exp	Not_validated			1
RLP00398001	exp	Not_validated			1
RLP00396004	exp	Not_validated			1
RLP00395006	exp	Not_validated	Hs.303971		1
RLP00410009	exp	Not_validated			1
RLP00405001	exp	Not_validated			1
RLP00407006	exp	Not_validated	Hs.232620		1
RLP00408007	exp	Not_validated	Hs.320240		1
RLP00454025	exp	Not_validated	Hs.295842		1
RLP00455023	exp	Not_validated	Hs.12583		1
RLP00457021	exp	Not_validated			1
RLP00462002	exp	Not_validated	Hs.288905		1
RLP00471025	exp	Not_validated	Hs.343347		1
RLP00473008	exp	Not_validated			1
RLP00474001	exp	Not_validated	Hs.25555		1
RLP00599003	exp	Not_validated	Hs.120481		1
RLP00597009	exp	Not_validated			1
RLP00597003	exp	Not_validated	Hs.125502		1
RLP00771005	exp	Not_validated	Hs.164315		1
RLP00478011	exp	Not_validated	Hs.298242		1
RLP00499026	exp	Not_validated	Hs.306564		1
RLP00478003	exp	Not_validated	Hs.307486		1
RLP00485002	exp	Not_validated			1
RLP00484008	exp	Not_validated	Hs.116680		1
RLP00483013	exp	Not_validated	Hs.56044		1
RLP00504011	exp	Not_validated	Hs.319675		1
RLP00507013	exp	Not_validated			1
RLP00231004	exp	Not_validated	Hs.130171		1
RLP00509013	exp	Not_validated			1
RLP00509014	exp	Not_validated	Hs.257935		1
RLP00233001	exp	Not_validated			1
RLP00514026	exp	Not_validated			1
RLP00514028	exp	Not_validated	Hs.187379		1
RLP00492013	exp	Not_validated	Hs.181336		1
RLP00495003	exp	Not_validated	Hs.291483		1
RLP00495002	exp	Not_validated			1
RLP00495007	exp	Not_validated	Hs.197043		1
RLP00518010	exp	Not_validated	Hs.123532		1
RLP00972005	exp	Not_validated	Hs.116328		1
RLP00505004	exp	Not_validated			1
RLP00521013	exp	Not_validated	Hs.185105		1
RLP00810014	exp	Not_validated	Hs.146542		1
RLP00810013	exp	Not_validated			1
RLP00810009	exp	Not_validated	Hs.159921		1
RLP00811003	exp	Not_validated			1
RLP00530015	exp	Not_validated	Hs.296534		1
RLP00537008	exp	Not_validated	Hs.338242		1
RLP00537009	exp	Not_validated			1
RLP00519010	exp	Not_validated	Hs.130336		1
RLP00539024	exp	Not_validated	Hs.221047		1
RLP00539027	exp	Not_validated			1
RLP00520002	exp	Not_validated	Hs.104816		1
RLP00545010	exp	Not_validated	Hs.291514		1
RLP00523004	exp	Not_validated	Hs.268908		1
RLP00528002	exp	Not_validated	Hs.297582		1
RLP00531006	exp	Not_validated			1
RLP00534004	exp	Not_validated	Hs.320707		1
RLP00560020	exp	Not_validated	Hs.320193		1
RLP00561015	exp	Not_validated	Hs.298729		1
RLP00863002	exp	Not_validated			1
RLP00562011	exp	Not_validated			1
RLP00540011	exp	Not_validated			1
RLP00539003	exp	Not_validated	Hs.298710		1
RLP00567005	exp	Not_validated			1
RLP00545005	exp	Not_validated	Hs.25793		1
RLP00573019	exp	Not_validated	Hs.279176		1
RLP00571008	exp	Not_validated	Hs.255002		1
RLP00575017	exp	Not_validated			1
RLP00576038	exp	Not_validated			1
RLP00578039	exp	Not_validated	Hs.308247		1
RLP00552001	exp	Not_validated			1
RLP00554003	exp	Not_validated			1
RLP00620001	exp	Not_validated			1
RLP00021002	exp	Not_validated			1
RLP00576013	exp	Not_validated			1
RLP00019014	exp	Not_validated	Hs.142003		1
RLP00598023	exp	Not_validated			1
RLP00581004	exp	Not_validated	Hs.336447		1
RLP00581008	exp	Not_validated	Hs.135853		1
RLP00582005	exp	Not_validated			1
RLP00587002	exp	Not_validated			1
RLP00586003	exp	Not_validated			1
RLP00585009	exp	Not_validated			1
RLP00605010	exp	Not_validated	Hs.119298		1
RLP00606010	exp	Not_validated	Hs.199819		1
RLP00607007	exp	Not_validated	Hs.27017		1
RLP00614025	exp	Not_validated	Hs.158386		1
RLP00614026	exp	Not_validated	Hs.131143		1
RLP00616008	exp	Not_validated	Hs.241437		1
RLP00992004	exp	Not_validated			1
RLP00589012	exp	Not_validated	Hs.314450		1
RLP00603022	exp	Not_validated			1
RLP00609008	exp	Not_validated	Hs.121580		1
RLP00611022	exp	Not_validated			1
RLP00611007	exp	Not_validated	Hs.143235		1
RLP00637013	exp	Not_validated	Hs.188685		1
RLP00416009	exp	Not_validated			1
RLP00640005	exp	Not_validated			1
RLP00650011	exp	Not_validated			1
RLP00652005	exp	Not_validated	Hs.170658		1
RLP00644004	exp	Not_validated	Hs.132553		1
RLP00422001	exp	Not_validated	Hs.318958		1
RLP00660021	exp	Not_validated	Hs.340172		1
RLP00660025	exp	Not_validated			1
RLP00661027	exp	Not_validated			1
RLP00661021	exp	Not_validated	Hs.116438		1
RLP00660003	exp	Not_validated	Hs.310649		1
RLP00670009	exp	Not_validated	Hs.341725		1
RLP00672040	exp	Not_validated			1
RLP00675026	exp	Not_validated	Hs.149242		1
RLP00487006	exp	Not_validated	Hs.16804		1
RLP00354001	exp	Not_validated	Hs.128018		1
RLP00683018	exp	Not_validated			1
RLP00684018	exp	Not_validated	Hs.153274		1
RLP02025013	exp	Not_validated			2
RLP02025001	exp	Not_validated			2
RLP01056016	exp	Not_validated			2
RLP00994004	exp	Not_validated	Hs.270714		2
RLP01056019	exp	Not_validated	Hs.296714		2
RLP00995006	exp	Not_validated			2
RLP01003006	exp	Not_validated	Hs.242234		2
RLP01060012	exp	Not_validated			2
RLP01061014	exp	Not_validated			2
RLP01004002	exp	Not_validated			2
RLP01066017	exp	Not_validated	Hs.327304		2
RLP01067018	exp	Not_validated	Hs.310067		2
RLP01010008	exp	Not_validated	Hs.125626		2
RLP01079020	exp	Not_validated			2
RLP01023003	exp	Not_validated			2
RLP01084013	exp	Not_validated	Hs.231974		2
RLP01085011	exp	Not_validated	Hs.215517		2
RLP01092007	exp	Not_validated	Hs.241986		2
RLP01094013	exp	Not_validated			2
RLP01101017	exp	Not_validated	Hs.191888		2
RLP01045004	exp	Not_validated	Hs.277089		2
RLP01046012	exp	Not_validated	Hs.157162		2
RLP01046004	exp	Not_validated	Hs.274993		2
RLP01046003	exp	Not_validated	Hs.148631		2
RLP01108015	exp	Not_validated	Hs.136909		2
RLP01110016	exp	Not_validated	Hs.171123		2
RLP01111010	exp	Not_validated	Hs.190354		2
RLP01122008	exp	Not_validated	Hs.124990		2
RLP01117017	exp	Not_validated			2
RLP01124017	exp	Not_validated			2
RLP01066011	exp	Not_validated	Hs.147826		2
RLP01066007	exp	Not_validated	Hs.258045		2
RLP01067008	exp	Not_validated	Hs.199896		2
RLP01070003	exp	Not_validated			2
RLP01084010	exp	Not_validated	Hs.306496		2
RLP01136014	exp	Not_validated			2
RLP01137005	exp	Not_validated	Hs.334765		2
RLP01138004	exp	Not_validated	Hs.121687		2
RLP01086001	exp	Not_validated	Hs.318785		2
RLP01086002	exp	Not_validated			2
RLP01140020	exp	Not_validated	Hs.231713		2
RLP01142010	exp	Not_validated	Hs.308224		2
RLP01142016	exp	Not_validated	Hs.205749		2
RLP01091010	exp	Not_validated	Hs.310543		2
RLP01145018	exp	Not_validated	Hs.275663		2
RLP01150016	exp	Not_validated			2
RLP01093010	exp	Not_validated	Hs.188334		2
RLP01093003	exp	Not_validated	Hs.13595		2
RLP01097009	exp	Not_validated			2
RLP01153025	exp	Not_validated	Hs.42192		2
RLP01099001	exp	Not_validated	Hs.189299		2
RLP02018004	exp	Not_validated			2
RLP01159016	exp	Not_validated			2
RLP01160030	exp	Not_validated	Hs.44780		2
RLP01102002	exp	Not_validated	Hs.161414		2
RLP01104004	exp	Not_validated	Hs.324095		2
RLP01104002	exp	Not_validated	Hs.152779		2
RLP01105019	exp	Not_validated	Hs.269314		2
RLP01106004	exp	Not_validated			2
RLP01169029	exp	Not_validated			2
RLP01107008	exp	Not_validated	Hs.330390		2
RLP01173018	exp	Not_validated	Hs.230911		2
RLP01110008	exp	Not_validated	Hs.100725		2
RLP01175015	exp	Not_validated	Hs.280182		2
RLP01785005	exp	Not_validated	Hs.254036		2
RLP01786008	exp	Not_validated			2
RLP01785012	exp	Not_validated	Hs.170868		2
RLP01127005	exp	Not_validated	Hs.291031		2
RLP01127012	exp	Not_validated	Hs.135350		2
RLP01126002	exp	Not_validated	Hs.199966		2
RLP01126009	exp	Not_validated	Hs.223686		2
RLP01187010	exp	Not_validated			2
RLP01125002	exp	Not_validated	Hs.205168		2
RLP01131001	exp	Not_validated			2
RLP01194011	exp	Not_validated			2
RLP01134007	exp	Not_validated			2
RLP01136006	exp	Not_validated			2
RLP01195032	exp	Not_validated			2
RLP01197012	exp	Not_validated			2
RLP01199015	exp	Not_validated	Hs.115903		2
RLP01200018	exp	Not_validated			2
RLP01200019	exp	Not_validated			2
RLP01146004	exp	Not_validated	Hs.122259		2
RLP01204024	exp	Not_validated	Hs.291693		2
RLP01142002	exp	Not_validated			2
RLP01207022	exp	Not_validated	Hs.133000		2
RLP01154011	exp	Not_validated	Hs.7439		2
RLP01154008	exp	Not_validated	Hs.105074		2
RLP01153003	exp	Not_validated	Hs.274836		2
RLP01151001	exp	Not_validated			2
RLP01160016	exp	Not_validated			2
RLP01212012	exp	Not_validated			2
RLP01212022	exp	Not_validated	Hs.163324		2
RLP01071006	exp	Not_validated			2
RLP01071002	exp	Not_validated			2
RLP01164007	exp	Not_validated	Hs.23691		2
RLP01164005	exp	Not_validated			2
RLP01220024	exp	Not_validated	Hs.232886		2
RLP01220026	exp	Not_validated	Hs.330058		2
RLP01163002	exp	Not_validated			2
RLP01221015	exp	Not_validated	Hs.124507		2
RLP01221016	exp	Not_validated			2
RLP01170024	exp	Not_validated	Hs.193689		2
RLP01171012	exp	Not_validated	Hs.121426		2
RLP01171017	exp	Not_validated			2
RLP01228018	exp	Not_validated			2
RLP01229020	exp	Not_validated	Hs.122288		2
RLP01230011	exp	Not_validated			2
RLP01174009	exp	Not_validated	Hs.222505		2
RLP01174002	exp	Not_validated	Hs.165702		2
RLP01178007	exp	Not_validated	Hs.290457		2
RLP01233012	exp	Not_validated			2
RLP01188001	exp	Not_validated	Hs.98395		2
RLP01190009	exp	Not_validated	Hs.319198		2
RLP01239013	exp	Not_validated	Hs.320648		2
RLP01243015	exp	Not_validated	Hs.333874		2
RLP01246010	exp	Not_validated			2
RLP01197002	exp	Not_validated	Hs.343371		2
RLP01249006	exp	Not_validated	Hs.282061		2
RLP01205004	exp	Not_validated			2
RLP01209002	exp	Not_validated			2
RLP01207005	exp	Not_validated	Hs.125462		2
RLP01207015	exp	Not_validated	Hs.291071		2
RLP01207010	exp	Not_validated	Hs.297834		2
RLP01213009	exp	Not_validated	Hs.255341		2
RLP01213018	exp	Not_validated			2
RLP01220004	exp	Not_validated			2
RLP01267014	exp	Not_validated			2
RLP01220005	exp	Not_validated	Hs.144969		2
RLP01216006	exp	Not_validated	Hs.308515		2
RLP01270008	exp	Not_validated	Hs.156304		2
RLP01219014	exp	Not_validated	Hs.29258		2
RLP01275012	exp	Not_validated			2
RLP01275010	exp	Not_validated	Hs.138207		2
RLP01281024	exp	Not_validated			2
RLP01226005	exp	Not_validated	Hs.269624		2
RLP01228002	exp	Not_validated			2
RLP01229001	exp	Not_validated			2
RLP01286008	exp	Not_validated			2
RLP01288022	exp	Not_validated	Hs.122010		2
RLP01289017	exp	Not_validated	Hs.339000		2
RLP01240001	exp	Not_validated	Hs.245872		2
RLP01985006	exp	Not_validated	Hs.164348		2
RLP08217003	exp	Not_validated			2
RLP01251012	exp	Not_validated	Hs.254622		2
RLP01306020	exp	Not_validated	Hs.167708		2
RLP01233003	exp	Not_validated			2
RLP01233008	exp	Not_validated	Hs.209878		2
RLP01254018	exp	Not_validated			2
RLP01256004	exp	Not_validated	Hs.197050		2
RLP01315012	exp	Not_validated	Hs.190066		2
RLP01256009	exp	Not_validated			2
RLP01316003	exp	Not_validated	Hs.269548		2
RLP01324018	exp	Not_validated			2
RLP01266003	exp	Not_validated	Hs.147582		2
RLP01281014	exp	Not_validated	Hs.269596		2
RLP01282006	exp	Not_validated	Hs.145885		2
RLP01334031	exp	Not_validated			2
RLP01287004	exp	Not_validated	Hs.132257		2
RLP01339022	exp	Not_validated	Hs.296541		2
RLP01341020	exp	Not_validated	Hs.121476		2
RLP01342017	exp	Not_validated			2
RLP01293004	exp	Not_validated	Hs.232594		2
RLP01344025	exp	Not_validated			2
RLP01344027	exp	Not_validated	Hs.201327		2
RLP01298001	exp	Not_validated	Hs.161815		2
RLP01345013	exp	Not_validated	Hs.319955		2
RLP01299011	exp	Not_validated			2
RLP01348010	exp	Not_validated	Hs.170064		2
RLP01312002	exp	Not_validated	Hs.213882		2
RLP01353011	exp	Not_validated			2
RLP01859002	exp	Not_validated	Hs.243365		2
RLP01315005	exp	Not_validated	Hs.323563		2
RLP01317008	exp	Not_validated	Hs.257517		2
RLP01318010	exp	Not_validated			2
RLP01320004	exp	Not_validated	Hs.172047		2
RLP01321016	exp	Not_validated	Hs.149421		2
RLP01321007	exp	Not_validated	Hs.296741		2
RLP01321010	exp	Not_validated	Hs.291680		2
RLP01365016	exp	Not_validated	Hs.231693		2
RLP01322006	exp	Not_validated			2
RLP01323005	exp	Not_validated			2
RLP01324017	exp	Not_validated			2
RLP01326006	exp	Not_validated			2
RLP01326003	exp	Not_validated			2
RLP01329006	exp	Not_validated	Hs.276964		2
RLP01329002	exp	Not_validated			2
RLP01330004	exp	Not_validated	Hs.147098		2
RLP01375012	exp	Not_validated			2
RLP01332023	exp	Not_validated	Hs.249645		2
RLP01333010	exp	Not_validated			2
RLP01333014	exp	Not_validated	Hs.115274		2
RLP06993014	exp	Not_validated	Hs.159260		2
RLP01343015	exp	Not_validated	Hs.98745		2
RLP01346003	exp	Not_validated	Hs.299030		2
RLP01350001	exp	Not_validated	Hs.132240		2
RLP01396012	exp	Not_validated	Hs.339537		2
RLP01396013	exp	Not_validated	Hs.145794		2
RLP01353003	exp	Not_validated			2
RLP01398018	exp	Not_validated			2
RLP01368003	exp	Not_validated	Hs.145906		2
RLP01406021	exp	Not_validated	Hs.189346		2
RLP01381004	exp	Not_validated	Hs.147286		2
RLP01387005	exp	Not_validated			2
RLP01423020	exp	Not_validated	Hs.125276		2
RLP02031004	exp	Not_validated	Hs.148389		2
RLP02031009	exp	Not_validated			2
RLP02032006	exp	Not_validated	Hs.149067		2
RLP02033005	exp	Not_validated			2
RLP01401007	exp	Not_validated	Hs.121120		2
RLP01432011	exp	Not_validated	Hs.110039		2
RLP01413010	exp	Not_validated	Hs.18836		2
[truncated: 46,616 more rows]
